# Supplementary material for: Comparative transcriptome analysis of two rice genotypes differing in their tolerance to saline-alkaline stress
Source: PLoS One. 2020 Dec 1;15(12):e0243112. doi: 10.1371/journal.pone.0243112 (PMC7707490; doi:10.1371/journal.pone.0243112)
Supplement: S1 File — (XLSX) [file pone.0243112.s001.xlsx]

## Sheet: Table S1
	Table S1. Primers used in real-time PCR to verify the expression pattern of differentially expressed genes.
	Gene ID	Forward primer sequence (5’-3’)	Reverse primer sequence (5’-3’)
	Os07g0669700	TGAATCTTCTGTTGGTCATCCTCA	CTCGGCAACTACATTACATG
	Os01g0246700	CTCCGCAAATCACATCCAGTT	ACCGAGTTGTCGAAGCTGAAG
	Os01g0246700	ATCGCAGAGGAGCAGGAG	TGTAGTTGACGAGGGTGAGGT
	Os12g0116600	CTAATGATCCACCATTGTTCTCAG	CACAAGAAATGGAAATACTCGATG
	Os02g0649900	GAGGGACAACGGTGTCATTGCTGGT	TGCAGAAAAGCCCTCGACGCCAAGA
	Os05g0148600	TAACCAAGACGAAACACCCCTA	AACCCAGCAACTACTCCAAGAA
	Os01g0307500	TGGTCAGGCATGGAAGATAGAA	GAAATGCCCCATTAATTAGTAACGA
	Os06g0561000	CAAGTTGAGATGGTGAAGAAGAG	TGGCTCCCAACAAATTCTGC
	Os02g0661100	GGAGTTCCTCAATTTCTTGGTG	CGCCTCGGAAACTACAGTTATT
	Os01g0648000	CGGCGGCATCACTGATC	GTCGGCGTCTTCGTGGAT
	Os03g0100800	ATGCTAATGGAGGTTGCCAATGC	TTAAACAGTGTAGTGTTGATTGTTGAC
	Os01g0847200	ACAGGCTTGCGCCTTTATCT	TTCGCCAATCTTGGCACTCT
	Os02g0635000	GCCTACTGGACTGGAACGAG	GCTGTCCTGAGAAGTGGCAT
	Os03g0854000	CAAGAAGGGGTACCCGGAG	CGATGACTGCGATGAGACGA
	Os06g0697500	GCGTACATCCCCTTCGTTCT	CCAGAGCATCTGGTGATCGT
	Os02g0183900	GATGGTCAGGAAGTGCCCTC	TTCTTCACCGCTGGAGCTTT
	Os07g0100800	GAGGAGGCTACCTGACTGTCAAC	GCTCATGAAGTCGCCAAGGA
	Actin (accession no. AB047313)	TGCTATGTACGTCGCCATCCAG	AATGAGTAACCACGCTCCGTCA

## Sheet: Table S2
	Table S2 Differentially expressed genes specifically upregulated in shoots Dongdao-4 seedlings.
Gene ID	Annotation	log2FC	P-Value	FDR	up/down	significant
Os12g0257600	Laccase-25	7.88628	2.13e-52	4.1e-49	up	yes
Os06g0570100	Ent-kaurene oxidase 2	1.43641	4.38e-08	1.7e-06	up	yes
Os04g0668900	Ubiquinol oxidase 4, chloroplastic/chromoplastic	1.42338	4.86e-08	1.86e-06	up	yes
Os08g0109400	Auxin-responsive protein IAA25	1.44977	4.94e-08	1.89e-06	up	yes
Os05g0106200	WAT1-related protein At5g64700	2.09301	6.71e-08	2.51e-06	up	yes
Os10g0351200	Geraniol 8-hydroxylase	6.27883	1.06e-07	3.83e-06	up	yes
Os02g0104100	MADS-box transcription factor 50	1.81136	1.15e-07	4.13e-06	up	yes
Os01g0597600	Vesicular GABA transporter	1.55527	1.16e-07	4.16e-06	up	yes
Os07g0181500	.	1.26919	1.22e-07	4.34e-06	up	yes
Os10g0363600	.	1.26469	1.28e-07	4.55e-06	up	yes
Os01g0731100	Pathogen-related protein	2.32194	1.31e-07	4.63e-06	up	yes
Os08g0167800	Beta-sesquiphellandrene synthase	2.03256	1.35e-07	4.74e-06	up	yes
Os11g0671100	Auxin-repressed 12.5 kDa protein	2.14947	1.41e-07	4.96e-06	up	yes
Os01g0645900	Molybdate transporter 2	1.72617	1.52e-07	5.29e-06	up	yes
Os01g0650200	NAD(P)H-quinone oxidoreductase subunit 6, chloroplastic	1.34845	1.55e-07	5.39e-06	up	yes
Os08g0369600	Protein tesmin/TSO1-like CXC 5	1.12301	0.00452513	0.0335112	up	yes
Os03g0167200	.	1.63429	0.00453023	0.0335418	up	yes
Os03g0650850	.	1.14292	0.00459426	0.0339577	up	yes
EPlOsAg00000021008	.	4.71257	0.00462975	0.0341762	up	yes
Os07g0241800	DIMBOA UDP-glucosyltransferase BX8	1.88131	0.00470864	0.0346404	up	yes
Os02g0736800	.	1.13747	0.00471291	0.0346498	up	yes
Os04g0610600	.	3.24967	0.00484714	0.035441	up	yes
Os09g0259200	Bidirectional sugar transporter SWEET7b	2.53558	0.00489039	0.0356743	up	yes
Os05g0206000	.	3.08174	0.00502461	0.0364537	up	yes
Os01g0123900	Bowman-Birk type bran trypsin inhibitor	2.62626	3.56e-32	2.32e-29	up	yes
Os05g0202800	Metallothionein-like protein 3B	2.66083	4.42e-29	2.19e-26	up	yes
Os05g0191500	Acid phosphatase 1	2.49929	3.9e-25	1.41e-22	up	yes
Os12g0569500	Osmotin-like protein	2.2766	1.83e-24	6.17e-22	up	yes
Os06g0674100	.	4.07526	8.2e-24	2.53e-21	up	yes
Os10g0118200	O-methyltransferase ZRP4	2.62507	4.09e-22	1.13e-19	up	yes
Os05g0439000	RING-H2 finger protein ATL79	2.85521	5.72e-19	1.11e-16	up	yes
Os06g0199300	.	1.87925	4.03e-18	6.84e-16	up	yes
Os09g0439200	Protein TIFY 10A	2.3814	1.9e-17	2.98e-15	up	yes
Os06g0475400	.	2.25172	4.5e-17	6.8e-15	up	yes
Os11g0440200	Probable apyrase 3	7.60946	1.37e-16	1.95e-14	up	yes
Os04g0474800	Beta-glucosidase 12	1.9338	6.1e-16	7.9e-14	up	yes
Os07g0677200	Peroxidase 2	1.75521	7.18e-16	9.24e-14	up	yes
Os09g0517100	Disease resistance protein RPM1	1.96947	1.69e-15	2.13e-13	up	yes
Os01g0307686	Putative methyltransferase DDB_G0268948	2.6227	4.63e-15	5.49e-13	up	yes
Os04g0670500	Cysteine protease 1	5.84671	5.98e-15	7.04e-13	up	yes
Os05g0585800	Light-sensor Protein kinase	3.2865	1.37e-14	1.55e-12	up	yes
Os12g0559200	Lipoxygenase 2.1, chloroplastic	3.9707	2.39e-14	2.64e-12	up	yes
Os11g0605100	Adenylate cyclase	2.23698	5.76e-14	6.01e-12	up	yes
Os06g0226000	Putative nuclease HARBI1	4.30874	2.79e-13	2.65e-11	up	yes
Os01g0947000	Glucan endo-1,3-beta-glucosidase GV	6.45557	5.22e-13	4.73e-11	up	yes
Os11g0117400	Probable WRKY transcription factor 46	2.4775	5.33e-13	4.82e-11	up	yes
Os12g0458100	Benzyl alcohol O-benzoyltransferase	3.6199	1.83e-12	1.52e-10	up	yes
Os01g0332100	Alkaline/neutral invertase CINV2	1.59632	2.22e-12	1.82e-10	up	yes
Os12g0538600	Putative glutaredoxin-C14	1.99917	2.23e-12	1.83e-10	up	yes
Os02g0186800	Costunolide synthase	2.97016	2.27e-12	1.85e-10	up	yes
Os06g0242900	Anthranilate O-methyltransferase 3	2.70006	2.54e-12	2.04e-10	up	yes
Os11g0212900	Coatomer subunit beta'-2	2.62408	2.89e-12	2.3e-10	up	yes
Os08g0425200	.	2.40056	4.07e-12	3.16e-10	up	yes
Os04g0474300	Putative beta-glucosidase 9	2.2457	4.36e-12	3.36e-10	up	yes
Os01g0898800	.	1.6091	1.24e-11	9.05e-10	up	yes
Os10g0506900	.	1.71723	2.14e-11	1.52e-09	up	yes
Os11g0115400	Non-specific lipid-transfer protein 1	1.57765	3.45e-11	2.36e-09	up	yes
Os01g0868000	Ethylene-responsive transcription factor ERF110	2.39557	3.51e-11	2.4e-09	up	yes
Os04g0546800	Ethylene-responsive transcription factor 2	1.72694	4.6e-11	3.11e-09	up	yes
Os06g0142400	Early nodulin-93	4.12595	5.19e-11	3.49e-09	up	yes
Os04g0229100	Probable cinnamyl alcohol dehydrogenase 6	1.79276	5.48e-11	3.66e-09	up	yes
Os11g0625900	Probable LRR receptor-like serine/threonine-protein kinase At3g47570	3.38856	8.29e-11	5.39e-09	up	yes
Os08g0144000	Transcription factor DIVARICATA	1.42109	2.72e-10	1.64e-08	up	yes
Os01g0176200	UDP-glycosyltransferase 73C3	2.09986	3e-10	1.79e-08	up	yes
Os01g0123800	E3 ubiquitin-protein ligase SINA-like 3	5.23464	8.1e-10	4.41e-08	up	yes
Os06g0154200	F-box/LRR-repeat MAX2 homolog	1.38278	1.2e-09	6.31e-08	up	yes
Os06g0632200	Tryptophan synthase beta chain 2	1.34072	1.22e-09	6.35e-08	up	yes
Os07g0160300	.	1.66027	1.6e-09	8.19e-08	up	yes
Os02g0209300	.	1.98077	1.75e-09	8.9e-08	up	yes
Os04g0451200	7-deoxyloganetin glucosyltransferase	1.43034	1.92e-09	9.63e-08	up	yes
Os12g0247700	Salt stress-induced protein	3.95244	2.05e-09	1.02e-07	up	yes
Os08g0270400	Putative cinnamyl alcohol dehydrogenase 5	3.68783	2.14e-09	1.06e-07	up	yes
Os04g0273600	UDP-glycosyltransferase 92A1		2.19e-09	1.08e-07	up	yes
Os01g0188100	Probable 2-oxoglutarate-dependent dioxygenase At3g49630	1.42716	2.39e-09	1.18e-07	up	yes
Os01g0830500	.	1.32439	3.37e-09	1.63e-07	up	yes
Os04g0592600	Uncharacterized membrane protein At4g09580	1.37166	4.38e-09	2.08e-07	up	yes
Os09g0399800	Probable cinnamyl alcohol dehydrogenase 8A	5.23236	4.59e-09	2.16e-07	up	yes
Os02g0578800	Uncharacterized endoplasmic reticulum membrane protein C16E8.02	1.32318	6.66e-09	3.03e-07	up	yes
Os11g0135900	Protein ZINC INDUCED FACILITATOR-LIKE 1	1.49993	7.86e-09	3.54e-07	up	yes
Os04g0631100	Organic cation/carnitine transporter 4	1.35935	1.01e-08	4.42e-07	up	yes
Os12g0115100	Non-specific lipid-transfer protein 1	1.21564	1.05e-08	4.58e-07	up	yes
Os12g0586000	Probable disease resistance protein At4g33300	1.28077	1.06e-08	4.62e-07	up	yes
Os05g0192100	Acid phosphatase 1	1.8634	1.4e-08	5.96e-07	up	yes
Os05g0215700	.	2.28181	1.49e-08	6.3e-07	up	yes
Os01g0808100	Transcription factor HBP-1b(c1) (Fragment)	1.38195	1.52e-08	6.44e-07	up	yes
Os02g0668500	Ganglioside-induced differentiation-associated-protein 2	1.51823	1.56e-08	6.58e-07	up	yes
Os01g0305200	.	1.31017	1.8e-08	7.5e-07	up	yes
Os03g0389601	Phospho-2-dehydro-3-deoxyheptonate aldolase 1, chloroplastic	1.69097	1.89e-08	7.85e-07	up	yes
Os11g0707100	Ribulose bisphosphate carboxylase/oxygenase activase 1, chloroplastic	1.70921	1.96e-08	8.1e-07	up	yes
Os02g0720600	Protein ASPARTIC PROTEASE IN GUARD CELL 1	1.35422	2e-08	8.21e-07	up	yes
Os06g0228500	Vesicular GABA transporter	1.90381	2.36e-08	9.59e-07	up	yes
Os03g0856700	Gibberellin 20 oxidase 1	1.36785	2.58e-08	1.05e-06	up	yes
Os03g0231150	Homeobox-leucine zipper protein HOX19	1.48258	2.91e-08	1.17e-06	up	yes
Os02g0232500	Probable LRR receptor-like serine/threonine-protein kinase At1g53440	1.30306	1.82e-07	6.2e-06	up	yes
Os01g0303800	Universal stress protein A-like protein	1.63335	1.83e-07	6.23e-06	up	yes
Os01g0242600	C2 domain-containing protein At1g53590	1.16616	1.88e-07	6.37e-06	up	yes
Os01g0541600	.	1.5137	2.04e-07	6.84e-06	up	yes
Os06g0263801	Zinc finger protein CONSTANS-LIKE 16	2.22709	2.14e-07	7.15e-06	up	yes
Os06g0503400	Reticulon-like protein B2	1.17714	2.18e-07	7.27e-06	up	yes
Os02g0571300	Ent-pimara-8(14),15-diene synthase	2.08327	2.19e-07	7.29e-06	up	yes
Os07g0616900	SH3 domain-containing protein PJ696.02	1.16205	2.46e-07	8.12e-06	up	yes
Os08g0163500	.	1.18183	2.72e-07	8.88e-06	up	yes
Os01g0199400	Monoglyceride lipase	1.22365	2.94e-07	9.52e-06	up	yes
Os09g0513500	Protein HEADING DATE 3A	1.70476	4.15e-07	1.3e-05	up	yes
Os05g0368000	.	1.20583	4.25e-07	1.33e-05	up	yes
Os02g0469600	Cysteine proteinase 1	1.062	4.26e-07	1.34e-05	up	yes
Os06g0103800	Membrane protein of ER body 1	1.71441	4.31e-07	1.35e-05	up	yes
Os10g0481450	.	1.40458	5.26e-07	1.62e-05	up	yes
Os01g0108500	.	2.06445	6.67e-07	2.01e-05	up	yes
Os09g0535900	1-phosphatidylinositol phosphodiesterase	1.15611	7.24e-07	2.16e-05	up	yes
Os11g0441500	DIMBOA UDP-glucosyltransferase BX9	1.23535	7.26e-07	2.16e-05	up	yes
Os01g0900800	Transcription factor bHLH128	1.23935	7.53e-07	2.24e-05	up	yes
Os05g0220900	.	1.27896	7.6e-07	2.25e-05	up	yes
Os01g0202500	B-box zinc finger protein 22	2.50818	7.89e-07	2.32e-05	up	yes
Os02g0302200	Tyrosine aminotransferase	1.19794	7.97e-07	2.34e-05	up	yes
Os05g0525900	Zinc finger CCCH domain-containing protein 37	1.94003	8.26e-07	2.42e-05	up	yes
Os07g0664200	Tropinone reductase-like 2	2.27784	9.11e-07	2.64e-05	up	yes
Os09g0343200	Ankyrin repeat-containing protein At5g02620	3.29874	9.19e-07	2.65e-05	up	yes
Os03g0153500	6-hydroxynicotinate 3-monooxygenase	1.50204	9.95e-07	2.84e-05	up	yes
Os01g0830700	Protein ESKIMO 1	1.1568	1e-06	2.86e-05	up	yes
Os09g0264400	Cytochrome P450 71A1	1.76513	1.02e-06	2.91e-05	up	yes
Os02g0464550	.		1.18e-06	3.32e-05	up	yes
Os01g0283700	Cinnamoyl-CoA reductase 1	1.67769	1.25e-06	3.49e-05	up	yes
Os11g0444700	.	1.33439	1.26e-06	3.51e-05	up	yes
Os11g0432900	Serine carboxypeptidase-like 19	1.10269	1.42e-06	3.92e-05	up	yes
Os12g0115500	Probable non-specific lipid-transfer protein 3	1.01088	1.53e-06	4.18e-05	up	yes
Os06g0665500	Probable allantoate deiminase	1.04129	1.91e-06	5.06e-05	up	yes
Os08g0242800	RNA polymerase sigma factor sigF, chloroplastic	1.16618	2.06e-06	5.38e-05	up	yes
Os11g0432800	.	1.40164	2.08e-06	5.42e-05	up	yes
Os11g0157600	Two-component response regulator-like APRR5	1.09447	2.2e-06	5.71e-05	up	yes
Os03g0159100	Probable receptor-like protein kinase At5g56460	1.09707	2.31e-06	5.95e-05	up	yes
Os02g0254700	Spermine synthase	1.0141	2.39e-06	6.12e-05	up	yes
Os01g0881500	Scarecrow-like protein 1	1.01373	2.52e-06	6.41e-05	up	yes
Os08g0509200	Beta-glucosidase 27	1.67004	2.62e-06	6.62e-05	up	yes
Os02g0187100	.	1.18572	2.67e-06	6.71e-05	up	yes
Os03g0351100	Zinc finger protein CONSTANS-LIKE 13	1.19811	2.85e-06	7.15e-05	up	yes
Os02g0609200	.		2.95e-06	7.36e-05	up	yes
Os01g0170600	Universal stress protein A-like protein	1.09723	3.08e-06	7.62e-05	up	yes
Os03g0626700	Protein TRANSPARENT TESTA 12	1.20881	3.12e-06	7.71e-05	up	yes
Os05g0429500	Carboxymethylenebutenolidase homolog	1.61679	3.27e-06	8.04e-05	up	yes
Os12g0548501	Subtilisin-chymotrypsin inhibitor-2A	1.88839	3.46e-06	8.44e-05	up	yes
Os05g0595100	UDP-glucose 4-epimerase GEPI48	1.39274	3.47e-06	8.44e-05	up	yes
Os01g0606200	.	2.02706	3.54e-06	8.57e-05	up	yes
Os04g0386500	.	1.20133	3.56e-06	8.6e-05	up	yes
Os05g0195700	Transcription factor DIVARICATA	1.30306	3.6e-06	8.69e-05	up	yes
Os12g0570000	E3 ubiquitin-protein ligase SPL11	1.14067	3.73e-06	8.96e-05	up	yes
Os10g0516900	.	2.78765	4.15e-06	9.84e-05	up	yes
Os03g0306900	Probable bifunctional TENA-E protein	1.26694	4.29e-06	0.000101107	up	yes
Os07g0563350	B3 domain-containing protein Os07g0563300	1.02543	4.72e-06	0.000110003	up	yes
Os10g0576600	.	1.15661	4.76e-06	0.000110694	up	yes
Os03g0843600	Probable ion channel CASTOR	1.22835	4.99e-06	0.000115112	up	yes
Os08g0103600	BTB/POZ domain-containing protein At1g21780	1.23728	5.46e-06	0.000124253	up	yes
Os03g0250400	.	3.75994	5.56e-06	0.000126255	up	yes
Os02g0585200	.	1.40035	5.67e-06	0.000128338	up	yes
Os04g0596400	Protein AE7	1.00229	5.91e-06	0.000132967	up	yes
Os08g0297800	Cytosolic sulfotransferase 5	2.01217	5.95e-06	0.000133719	up	yes
Os06g0229000	ATP-dependent zinc metalloprotease FTSH 6, chloroplastic	3.34644	5.97e-06	0.000133976	up	yes
EPlOsAg00000010604	.	1.61333	6e-06	0.00013431	up	yes
Os10g0479700	Uncharacterized membrane protein At1g06890	1.08209	6.09e-06	0.000136124	up	yes
Os01g0944800	Glucan endo-1,3-beta-glucosidase GII		6.18e-06	0.000137679	up	yes
Os01g0504500	MATE efflux family protein 7	1.01054	6.71e-06	0.000147781	up	yes
Os02g0460200	.	1.1966	6.97e-06	0.000152575	up	yes
Os07g0636800	Dirigent protein 6	1.3766	6.97e-06	0.000152575	up	yes
Os03g0326000	Phospholipid-transporting ATPase 1	1.48282	7.14e-06	0.0001557	up	yes
Os04g0445100	23.2 kDa heat shock protein		7.43e-06	0.000161158	up	yes
Os03g0797600	Transcription factor UNE12	1.15473	7.6e-06	0.000164327	up	yes
Os03g0348200	(S)-beta-bisabolene synthase	1.04678	7.68e-06	0.000165862	up	yes
Os01g0889900	G-type lectin S-receptor-like serine/threonine-protein kinase At2g19130	1.06079	7.8e-06	0.000167944	up	yes
Os02g0504700	.	2.79547	8.05e-06	0.000172646	up	yes
Os02g0771600	1-aminocyclopropane-1-carboxylate oxidase 1	1.14155	8.21e-06	0.000175191	up	yes
Os10g0407200	Uncharacterized endoplasmic reticulum membrane protein C16E8.02	4.48497	8.25e-06	0.000175845	up	yes
Os01g0595600	Probable strigolactone esterase D14	1.05294	8.5e-06	0.000180682	up	yes
Os10g0417800	.	1.03916	8.84e-06	0.000186981	up	yes
Os02g0603700	GDSL esterase/lipase At5g03980	3.51372	9.66e-06	0.000201762	up	yes
Os12g0491800	Ent-sandaracopimara-8(14),15-diene synthase	1.89958	9.74e-06	0.000202932	up	yes
Os01g0558500	.	1.04296	9.83e-06	0.000204256	up	yes
Os01g0266800	Probable vacuolar amino acid transporter YPQ1	1.06969	9.97e-06	0.00020671	up	yes
Os12g0570700	Metallothionein-like protein 4A	1.08945	9.99e-06	0.000206987	up	yes
Os01g0183800	.	1.00968	1.05e-05	0.000216274	up	yes
Os08g0394000	.	1.16485	1.08e-05	0.000220088	up	yes
Os07g0659700	F-box protein SKIP5	1.1446	1.13e-05	0.00022914	up	yes
Os04g0309100	NAD(P)H-quinone oxidoreductase subunit 2 B, chloroplastic	1.27929	1.15e-05	0.000232768	up	yes
Os01g0723600	Ribose-phosphate pyrophosphokinase 3, chloroplastic	1.27307	1.17e-05	0.000237696	up	yes
Os03g0126000	Anthranilate phosphoribosyltransferase, chloroplastic	1.12541	1.22e-05	0.000246777	up	yes
Os02g0641850	.	3.96577	1.22e-05	0.000246777	up	yes
Os01g0158400	Protein PHLOEM PROTEIN 2-LIKE A1	1.3454	1.38e-05	0.000276254	up	yes
Os11g0307550	.	1.47434	1.4e-05	0.000278886	up	yes
Os10g0122000	Putative UDP-rhamnose:rhamnosyltransferase 1	1.02224	1.49e-05	0.000293925	up	yes
Os01g0787600	Salicylic acid-binding protein 2	1.36477	1.56e-05	0.00030683	up	yes
Os03g0409100	.	1.09214	1.61e-05	0.000314895	up	yes
Os12g0507350	.	1.32686	1.66e-05	0.000322574	up	yes
Os02g0305600	.	1.25652	1.66e-05	0.000323365	up	yes
Os07g0237700	.	1.75403	1.67e-05	0.000325415	up	yes
Os05g0521500	Protein cereblon	1.11276	1.71e-05	0.000332187	up	yes
Os09g0272401	.	2.38595	1.72e-05	0.000332399	up	yes
Os04g0611700	Ent-kaurene synthase-like 3	2.88467	1.76e-05	0.000338621	up	yes
Os04g0490700	.	1.19141	1.84e-05	0.000351803	up	yes
Os02g0218300	U-box domain-containing protein 35	1.58687	1.92e-05	0.000364694	up	yes
Os02g0823800	Protein SMG8	1.03777	1.92e-05	0.000365236	up	yes
Os03g0712900	.	1.42977	1.92e-05	0.000365375	up	yes
Os06g0203600	Fatty-acid-binding protein 2	1.39909	1.97e-05	0.000372974	up	yes
Os12g0442800	Sulfite oxidase	1.27587	2.19e-05	0.000408182	up	yes
Os07g0281800	Putative aldehyde oxidase-like protein	1.17593	2.31e-05	0.000426383	up	yes
Os01g0124650	Bowman-Birk type bran trypsin inhibitor	2.64796	2.31e-05	0.000426383	up	yes
Os02g0655100	.	2.06027	2.32e-05	0.000427338	up	yes
Os09g0321900	NEDD8-conjugating enzyme Ubc12	1.19836	2.35e-05	0.000432815	up	yes
Os02g0639100	Probable LRR receptor-like serine/threonine-protein kinase At1g53420	2.25606	2.62e-05	0.000474953	up	yes
Os11g0299300	Galactolipase DONGLE, chloroplastic	5.82257	2.68e-05	0.000483422	up	yes
Os07g0633200	Serine/arginine-rich SC35-like splicing factor SCL33	1.19889	2.76e-05	0.000496754	up	yes
Os07g0677400	Peroxidase 2	2.43498	2.98e-05	0.000532272	up	yes
Os02g0121600	.	1.04662	3.56e-05	0.000620812	up	yes
Os04g0171800	Tyrosine N-monooxygenase	1.2821	3.65e-05	0.000634506	up	yes
Os11g0117500	Probable WRKY transcription factor 70	1.77346	4.06e-05	0.000694461	up	yes
Os07g0231800	.	1.12116	4.17e-05	0.000709832	up	yes
Os07g0475900	Serine/threonine-protein kinase HT1	1.00021	4.37e-05	0.000736695	up	yes
Os04g0423600	Protein SET DOMAIN GROUP 41	1.04898	4.62e-05	0.0007745	up	yes
Os02g0207100	UDP-glycosyltransferase 73D1	4.18649	4.68e-05	0.000782929	up	yes
Os08g0356700	.	1.09211	4.71e-05	0.000787361	up	yes
Os04g0183100	.	1.03353	4.76e-05	0.000793265	up	yes
Os03g0348800	Lipase	1.09675	4.82e-05	0.000800751	up	yes
Os08g0531000	Probable inactive purple acid phosphatase 27	1.3934	4.99e-05	0.000826561	up	yes
Os04g0206700	UDP-glycosyltransferase 74F2	1.2593	5.09e-05	0.000840071	up	yes
Os01g0108400	.	1.17335	5.13e-05	0.000845438	up	yes
Os11g0117600	.	1.40417	5.16e-05	0.000849728	up	yes
Os08g0516900	.	1.02881	5.25e-05	0.000862372	up	yes
Os08g0434632	Probable mannan synthase 11	1.26226	5.35e-05	0.000876608	up	yes
Os05g0546400	.	2.51575	5.47e-05	0.000893019	up	yes
Os11g0695800	LRR receptor-like serine/threonine-protein kinase FLS2	1.94597	5.48e-05	0.000895277	up	yes
Os02g0215200	Probable histone deacetylase 19	3.28023	6.11e-05	0.000982612	up	yes
Os06g0153900	Probable thiol methyltransferase 2	1.01295	6.41e-05	0.00102428	up	yes
Os03g0845700	DNA-directed RNA polymerases II, IV and V subunit 8B	1.12117	6.48e-05	0.00103259	up	yes
Os07g0537600	Cysteine-rich receptor-like protein kinase 25	1.60761	6.71e-05	0.00106349	up	yes
Os04g0370500	F-box/LRR-repeat protein 14	1.65704	6.87e-05	0.00108284	up	yes
Os09g0425300	.		6.95e-05	0.0010946	up	yes
Os11g0439600	Probable apyrase 3	9.24379	7.02e-05	0.00110444	up	yes
Os03g0765400	Nuclear pore complex protein NUP58	1.14902	7.26e-05	0.00113549	up	yes
Os02g0186900	Ent-isokaurene C2-hydroxylase	1.04441	7.49e-05	0.0011671	up	yes
Os12g0193800	.	1.20911	7.8e-05	0.00120987	up	yes
Os12g0503200	Eukaryotic translation initiation factor 5B	1.09012	8.06e-05	0.00124428	up	yes
Os01g0618400	DEAD-box ATP-dependent RNA helicase 25	1.03754	8.43e-05	0.00129247	up	yes
Os01g0649200	GDSL esterase/lipase At1g28590	1.00895	8.99e-05	0.00136709	up	yes
Os09g0561600	Wall-associated receptor kinase 2	2.66647	9.25e-05	0.00140085	up	yes
Os03g0325500	Myb family transcription factor APL	1.02992	9.45e-05	0.0014252	up	yes
Os11g0225100	Disease resistance protein RPM1	1.44554	9.71e-05	0.00145732	up	yes
Os03g0219400	Beta-hexosaminidase 2	1.24013	0.000100055	0.00149117	up	yes
Os06g0185966	Putative leucine-rich repeat receptor-like serine/threonine-protein kinase At2g24130	1.87707	0.000100597	0.00149861	up	yes
Os09g0448200	Probable potassium transporter 17	1.22497	0.000101493	0.00150871	up	yes
Os03g0676400	.	1.92593	0.00010181	0.00151212	up	yes
Os02g0583000	.	1.25754	0.000102884	0.00152546	up	yes
Os01g0930800	Beta-glucosidase 5	1.16395	0.000103079	0.00152704	up	yes
Os07g0120400	.	1.51883	0.000104518	0.00154571	up	yes
Os10g0504650	Non-specific lipid-transfer protein 2	3.89013	0.0001153	0.0016843	up	yes
Os10g0543400	Chitinase 8	3.88102	0.00011627	0.00169602	up	yes
Os09g0464066	.	1.56346	0.000118794	0.00172371	up	yes
Os05g0477900	Non-specific lipid-transfer protein	1.21078	0.00012296	0.00177819	up	yes
Os01g0890600	G-type lectin S-receptor-like serine/threonine-protein kinase At2g19130	2.08978	0.000123412	0.00178398	up	yes
Os09g0478100	Cellulose synthase-like protein E1	1.31501	0.000123716	0.00178763	up	yes
Os03g0564200	.	1.38837	0.000128089	0.00184389	up	yes
Os02g0791800	Autophagy-related protein 18b	1.07962	0.000133136	0.00190861	up	yes
Os05g0159200	GDSL esterase/lipase LIP-4	1.13776	0.000133547	0.00191292	up	yes
Os06g0111300	.	1.03427	0.000137691	0.00196044	up	yes
Os06g0220000	Protein EXORDIUM	1.26142	0.000152522	0.0021387	up	yes
Os02g0498100	.	1.20742	0.000177382	0.00243407	up	yes
Os04g0525200	UDP-glycosyltransferase 82A1	1.84285	0.000181673	0.00248212	up	yes
Os05g0487300	.	1.08807	0.000186347	0.00253817	up	yes
Os02g0791700	Serine/threonine-protein kinase fray2	1.7166	0.000186552	0.00253977	up	yes
Os11g0146200	.	1.60857	0.000187792	0.00255163	up	yes
Os01g0883000	Probable receptor-like protein kinase At1g11050	1.50195	0.000198888	0.00268135	up	yes
Os03g0397700	Protein STRUBBELIG-RECEPTOR FAMILY 6	1.30498	0.000199798	0.00269257	up	yes
Os12g0435200	Probable carotenoid cleavage dioxygenase 4, chloroplastic	1.39484	0.000207328	0.00278214	up	yes
Os05g0361700	Ethylene-responsive transcription factor RAP2-3	1.13153	0.000210039	0.00281088	up	yes
Os02g0826300	.	1.61783	0.000230662	0.00303988	up	yes
Os12g0197100	Phosphoribosylamine--glycine ligase, chloroplastic	1.9053	0.000244991	0.00321524	up	yes
Os01g0322700	.	3.78221	0.000246817	0.00323553	up	yes
Os07g0669650	Potassium transporter 7	1.18825	0.000248122	0.00324773	up	yes
Os04g0191800	F-box protein CPR30	1.02564	0.000249316	0.00326089	up	yes
Os06g0566201	Zinc transporter 10	1.81565	0.000252125	0.00328893	up	yes
Os06g0306600	Probable carboxylesterase 18	1.02151	0.000261676	0.00340071	up	yes
Os01g0800500	Probable inactive purple acid phosphatase 27	1.64992	0.000268326	0.00346494	up	yes
Os10g0154700	Peptidyl-prolyl cis-trans isomerase	1.64173	0.000268477	0.00346494	up	yes
Os08g0477600	Sodium channel modifier 1	1.17428	0.000270072	0.00347978	up	yes
Os09g0315100	Endoribonuclease Dicer homolog 2b	1.18403	0.000295786	0.00374558	up	yes
Os06g0539250	.	1.7382	0.000298594	0.00377561	up	yes
Os02g0119600	.	1.99137	0.000299068	0.00378022	up	yes
Os01g0704300	.	1.19416	0.000300979	0.00380021	up	yes
Os06g0692100	Tyrosine-sulfated glycopeptide receptor 1	1.44794	0.000306126	0.00384836	up	yes
Os03g0285300	.	1.3321	0.000309935	0.00388777	up	yes
Os12g0134900	Cytochrome P450 94A1	2.42907	0.000330688	0.00409762	up	yes
Os12g0153200	.	1.06827	0.000351322	0.00431317	up	yes
Os01g0843800	Putative laccase-5	3.47515	0.000357571	0.00437901	up	yes
Os03g0818800	Floral homeotic protein APETALA 2	1.03304	0.000373742	0.0045441	up	yes
Os11g0454000	Dehydrin Rab16C	1.40797	0.000376501	0.00457042	up	yes
Os01g0952700	Putative amidohydrolase YtcJ	1.02261	0.000380266	0.0046016	up	yes
Os12g0605800	Methylcrotonoyl-CoA carboxylase subunit alpha, mitochondrial	1.20129	0.000406441	0.00487743	up	yes
Os06g0111600	Putative acyl-activating enzyme 19	1.00037	0.000419348	0.00500055	up	yes
Os05g0125250	.	3.98157	0.000446323	0.00527378	up	yes
Os01g0550800	.		0.000451184	0.00531669	up	yes
Os07g0639500	Peroxidase 2		0.000458998	0.00538495	up	yes
Os02g0802500	Pyrophosphate-energized vacuolar membrane proton pump	5.28838	0.000491982	0.00570116	up	yes
Os08g0398800	Pre-mRNA cleavage factor Im 25 kDa subunit 1	1.23512	0.000494663	0.00572767	up	yes
EPlOsAg00000008403	.	3.00449	0.000495079	0.00573057	up	yes
Os02g0151300	Endoglucanase 5	1.14794	0.00049734	0.00575289	up	yes
Os09g0543900	Agmatine coumaroyltransferase-2	1.31594	0.000500599	0.00578093	up	yes
Os05g0244700	D-amino-acid transaminase, chloroplastic	5.27196	0.000513929	0.00590924	up	yes
Os02g0198000	.	2.13766	0.000524322	0.00599687	up	yes
Os12g0548800	.	1.03521	0.000525625	0.0060098	up	yes
Os11g0171800	Probable LRR receptor-like serine/threonine-protein kinase At3g47570	1.38813	0.000528338	0.00603483	up	yes
Os04g0167875	Probable protein phosphatase 2C 37	1.64377	0.000539371	0.00613052	up	yes
Os07g0686300	E3 ubiquitin-protein ligase RHA2A	2.46855	0.000547572	0.00620743	up	yes
Os06g0473700	.	1.62037	0.000558069	0.0063005	up	yes
Os11g0131800	.	1.01785	0.000576892	0.00649303	up	yes
Os01g0847800	Aldo-keto reductase family 4 member C10	1.02532	0.000607254	0.00676657	up	yes
Os04g0172400	Benzyl alcohol O-benzoyltransferase	1.69296	0.000618967	0.00687275	up	yes
Os02g0628900	.	3.93382	0.000639173	0.00705413	up	yes
Os06g0220500	UDP-glycosyltransferase 85A2	2.4298	0.000660524	0.00724818	up	yes
Os01g0700200	Probable E3 ubiquitin-protein ligase HERC1	1.4041	0.000669626	0.00733411	up	yes
Os01g0290700	ABC transporter B family member 21	1.01127	0.000672942	0.0073681	up	yes
Os04g0630551	.	1.20376	0.000686047	0.00749736	up	yes
Os01g0685100	.	1.40709	0.000690203	0.00753089	up	yes
Os01g0728300	Cytochrome P450 72A14	1.2626	0.000697982	0.00759543	up	yes
Os01g0705700	Transcription factor ABA-INDUCIBLE bHLH-TYPE	1.58144	0.000706579	0.0076733	up	yes
Os10g0552300	.	1.90379	0.000720734	0.00780498	up	yes
Os03g0760300	Isoflavone 2'-hydroxylase	1.11791	0.000743389	0.00799281	up	yes
Os03g0655600	Protein FAR1-RELATED SEQUENCE 5	1.0897	0.000790491	0.00841045	up	yes
Os07g0115500	.	1.06083	0.000797329	0.00847325	up	yes
Os05g0179100	.	1.557	0.000801192	0.00849819	up	yes
Os12g0574400	Pumilio homolog 2	1.12717	0.000821113	0.00865644	up	yes
Os12g0634600	.	1.48671	0.000845262	0.00886513	up	yes
Os03g0361600	Alpha-humulene synthase		0.000845626	0.00886627	up	yes
Os11g0427800	Non-specific lipid-transfer protein 1	1.79895	0.000890383	0.00925704	up	yes
Os02g0777001	.	1.91587	0.000922343	0.00951787	up	yes
Os02g0104150	.	1.72431	0.000923612	0.00952812	up	yes
Os06g0278000	.	1.35982	0.00095737	0.00981206	up	yes
Os01g0908800	.	1.06256	0.000965911	0.0098762	up	yes
Os07g0632000	Xylanase inhibitor protein 1	2.61361	0.000986717	0.0100615	up	yes
Os10g0167250	Geraniol 8-hydroxylase	1.62791	0.000988501	0.0100744	up	yes
Os07g0282300	Probable aldehyde oxidase 4	1.19056	0.00100173	0.0101793	up	yes
Os11g0429000	.	3.33595	0.00102499	0.0103852	up	yes
Os04g0175600	Probable inactive methyltransferase Os04g0175900	1.0625	0.00105756	0.0106622	up	yes
Os02g0206100	UDP-glycosyltransferase 73C3	1.17007	0.00111419	0.011091	up	yes
Os07g0179500	.	1.04866	0.00111629	0.0111087	up	yes
Os01g0580300	.	1.24574	0.0011359	0.0112521	up	yes
Os06g0500300	.	1.01729	0.00119762	0.0117365	up	yes
Os02g0621800	Long-chain-alcohol oxidase FAO2	1.07858	0.00120156	0.0117644	up	yes
Os06g0641866	Ent-cassadiene C2-hydroxylase	1.04339	0.00120705	0.0118049	up	yes
Os03g0362200	.	1.04027	0.0012183	0.0118814	up	yes
Os02g0167200	.	1.69058	0.00123574	0.0120277	up	yes
Os11g0158300	Pentatricopeptide repeat-containing protein At5g15340, mitochondrial	1.65365	0.00125391	0.0121601	up	yes
Os12g0136300	Scarecrow-like protein 9	2.86274	0.00128245	0.0124014	up	yes
Os08g0158400	Reticuline oxidase	3.09559	0.00129496	0.0124953	up	yes
Os11g0116600	.	1.73359	0.00136615	0.0130332	up	yes
Os10g0560000	.	1.00895	0.00136966	0.0130595	up	yes
Os01g0738900	.	1.09594	0.00139162	0.0132143	up	yes
Os07g0537900	Cysteine-rich receptor-like protein kinase 10	1.29565	0.00143641	0.0135504	up	yes
Os03g0832800	Probable glycerol-3-phosphate acyltransferase 2	1.06073	0.00145034	0.0136707	up	yes
Os04g0523600	UDP-glycosyltransferase 73D1	2.14128	0.001483	0.0139141	up	yes
Os11g0102200	Phototropin-1B	1.17572	0.00151691	0.0141672	up	yes
Os01g0199700	.	1.25577	0.00154829	0.0144018	up	yes
Os06g0125000	Disease resistance protein RPP13	2.06269	0.00160789	0.0148365	up	yes
Os03g0160000	.	1.60834	0.00161266	0.0148647	up	yes
Os07g0569600	.	1.05481	0.00162066	0.0149226	up	yes
Os11g0248200	La-related protein 6B	1.15727	0.0016305	0.0149893	up	yes
Os05g0186300	NADP-dependent malic enzyme, chloroplastic	1.08031	0.0016371	0.015042	up	yes
Os07g0568100	Nodulation receptor kinase	1.00655	0.0016449	0.0151056	up	yes
Os03g0217000	.	1.10772	0.00168884	0.0154313	up	yes
Os02g0655200	.	1.86122	0.00171408	0.0156289	up	yes
Os01g0223900	G-type lectin S-receptor-like serine/threonine-protein kinase At2g19130	1.21177	0.00172963	0.0157418	up	yes
Os08g0170200	Putative disease resistance protein At1g50180	3.03885	0.00173379	0.0157713	up	yes
Os02g0551700	.	1.67589	0.00175581	0.0159465	up	yes
Os07g0566500	NAC transcription factor ONAC010	2.83337	0.00175745	0.0159488	up	yes
Os01g0873300	.	1.41672	0.00175959	0.0159598	up	yes
Os10g0520700	Zinc finger HIT domain-containing protein 2	1.02999	0.00177376	0.0160675	up	yes
Os09g0403300	Cytokinin hydroxylase	1.16067	0.00181086	0.0163308	up	yes
Os11g0129800	.	1.02231	0.00181615	0.0163657	up	yes
Os10g0524300	.	1.12604	0.00183198	0.0164912	up	yes
Os11g0591550	Protein DJ-1 homolog D	1.97653	0.00190796	0.017029	up	yes
Os04g0470801	Amino acid permease 3	1.66458	0.00191757	0.0171104	up	yes
Os06g0694400	.	1.35936	0.00196285	0.0174335	up	yes
Os07g0143600	.	1.02842	0.00197309	0.017511	up	yes
Os02g0607700	(+)-neomenthol dehydrogenase	1.04333	0.00198153	0.0175724	up	yes
Os02g0741500	Nuclear-pore anchor	1.37696	0.00199478	0.0176492	up	yes
Os01g0176300	Pentatricopeptide repeat-containing protein At2g29760, chloroplastic	1.88159	0.00199565	0.0176523	up	yes
Os01g0269500	Disease resistance protein RPM1	1.41589	0.00201313	0.0177888	up	yes
Os06g0141600	Early nodulin-93		0.00202153	0.0178585	up	yes
Os11g0168500	Ethylene-responsive transcription factor ERF110	2.32129	0.0020629	0.0181388	up	yes
Os04g0420700	G-type lectin S-receptor-like serine/threonine-protein kinase At2g19130	1.84018	0.00206321	0.0181388	up	yes
Os04g0606450	Putative DNA ligase 4	1.0926	0.00206948	0.0181847	up	yes
Os12g0518200	WAT1-related protein At5g64700	1.15037	0.00217019	0.0188637	up	yes
EPlOsAg00000018973	.		0.00220452	0.0191006	up	yes
Os02g0533700	.	1.08344	0.00231916	0.0199136	up	yes
Os10g0133600	.	4.99334	0.00237308	0.020276	up	yes
Os05g0184901	Putative nuclease HARBI1	1.56164	0.00238426	0.0203515	up	yes
Os10g0379100	Agmatine coumaroyltransferase-1	4.83978	0.00247197	0.0209708	up	yes
Os06g0639800	Premnaspirodiene oxygenase	1.28422	0.00247535	0.0209944	up	yes
Os10g0389300	Red chlorophyll catabolite reductase (Fragment)	1.39061	0.00248244	0.0210055	up	yes
Os06g0647500	.	1.09146	0.0025493	0.0214635	up	yes
Os04g0617500	.	1.57492	0.00255435	0.0214907	up	yes
EPlOsAg00000035288	.		0.00255716	0.0214935	up	yes
Os06g0341300	.		0.00260278	0.0218186	up	yes
Os01g0736400	Anthocyanidin 5,3-O-glucosyltransferase	1.02704	0.00260559	0.0218316	up	yes
Os06g0125200	.	3.66398	0.0026085	0.0218507	up	yes
Os11g0701000	Xylanase inhibitor protein 1		0.00262548	0.0219504	up	yes
Os06g0717600	NEP1-interacting protein 1	1.17948	0.00271869	0.0225933	up	yes
Os02g0528900	ABC transporter G family member 31	1.59872	0.00272787	0.0226642	up	yes
Os07g0416700	Omega-6 fatty acid desaturase, endoplasmic reticulum isozyme 2	1.77558	0.00280184	0.0231454	up	yes
Os07g0119800	.	3.22285	0.0028036	0.0231544	up	yes
Os04g0310400	Wall-associated receptor kinase-like 2	1.94561	0.00286827	0.0235202	up	yes
Os03g0341600	Phylloplanin	1.40828	0.00289171	0.0236732	up	yes
Os01g0721100	.	1.14193	0.00293157	0.0239147	up	yes
Os07g0643700	Probable carboxylesterase 18	1.41591	0.00294562	0.0239771	up	yes
Os12g0256400	.	2.0031	0.00298338	0.0241897	up	yes
EPlOsAg00000012635	.	3.10173	0.00302614	0.0244728	up	yes
Os06g0199100	Pentatricopeptide repeat-containing protein At3g18110, chloroplastic	1.09445	0.00303816	0.0245619	up	yes
Os01g0182100	.	1.21638	0.00303977	0.0245658	up	yes
Os07g0166800	Ubiquitin-conjugating enzyme E2 2	2.20551	0.00311524	0.0250413	up	yes
Os04g0167900	Probable protein phosphatase 2C 37	1.69352	0.00324136	0.0258094	up	yes
Os02g0205500	3-ketoacyl-CoA synthase 11	2.29317	0.00324245	0.0258097	up	yes
Os11g0707050	Ribulose bisphosphate carboxylase/oxygenase activase A, chloroplastic	1.30063	0.00328188	0.026066	up	yes
Os08g0105800	3-hydroxyindolin-2-one monooxygenase	1.33465	0.0032887	0.0261083	up	yes
Os11g0643600	.	2.39663	0.00331527	0.026277	up	yes
Os07g0626700	Peroxidase 2	1.52296	0.00336271	0.0265497	up	yes
Os02g0736300	MACPF domain-containing protein At1g14780	1.14303	0.0034505	0.0271253	up	yes
Os01g0178300	.	1.1399	0.00352559	0.0275841	up	yes
Os11g0417800	.	1.26604	0.00353692	0.0276415	up	yes
Os10g0534700	Beta-1,3-glucosyltransferase	2.81169	0.00354709	0.0276959	up	yes
Os06g0334100	.	1.22384	0.00360048	0.0280306	up	yes
Os01g0215000	GDSL esterase/lipase At1g28590	1.31595	0.00374478	0.0289264	up	yes
Os04g0112100	.	1.17121	0.00375397	0.028985	up	yes
Os12g0490100	.	2.24044	0.00386356	0.0296258	up	yes
Os03g0746900	.	1.00084	0.00389813	0.0298202	up	yes
Os07g0586100	GDSL esterase/lipase At3g26430	1.29821	0.00394671	0.0300967	up	yes
EPlOsAg00000019199	.	1.32556	0.00416619	0.0314243	up	yes
Os03g0803500	Probable prolyl 4-hydroxylase 7	1.11288	0.0042093	0.0316735	up	yes
EPlOsAg00000002843	.		0.00424525	0.0319074	up	yes
Os05g0501350	Cyclin-B1-5	1.86189	0.00428917	0.0321767	up	yes
Os08g0510300	Potassium transporter 26	1.15115	0.00439798	0.0328293	up	yes
Os05g0533200	.	2.6392	0.00447234	0.0332339	up	yes
Os09g0482800	.	1.12199	0.00447494	0.0332382	up	yes
EPlOsAg00000044503	Zinc finger A20 domain-containing stress-associated protein 18	1.63604	0.00504993	0.0365914	up	yes
Os10g0104500	Notchless protein homolog	1.14	0.00514262	0.0371029	up	yes
Os08g0105901	indole-2-monooxygenase	1.25374	0.0051441	0.0371029	up	yes
Os02g0661500	.	1.44057	0.00520005	0.0374518	up	yes
Os10g0171500	Geraniol 8-hydroxylase	2.10306	0.00521005	0.037516	up	yes
Os10g0116000	.	1.1126	0.00521564	0.0375459	up	yes
Os05g0424300	Cytochrome P450 71A1	1.60385	0.00522183	0.0375696	up	yes
Os07g0201800	Putative UDP-rhamnose:rhamnosyltransferase 1	1.28079	0.00536513	0.0383931	up	yes
EPlOsAg00000004710	.	2.62799	0.00540277	0.0385907	up	yes
Os10g0331600	UDP-glycosyltransferase 83A1	3.4741	0.0054106	0.0386307	up	yes
Os03g0347400	.	1.75823	0.00548355	0.0390469	up	yes
Os06g0241400	Anthranilate O-methyltransferase 1	2.26321	0.00548554	0.0390473	up	yes
Os03g0187200	.	1.06011	0.00552267	0.0392486	up	yes
Os11g0674400	Putative disease resistance protein RGA4	1.57701	0.00558658	0.0396176	up	yes
Os09g0486375	.	2.3352	0.00563308	0.039882	up	yes
Os03g0660000	.	1.29686	0.0060665	0.0423018	up	yes
Os04g0420900	G-type lectin S-receptor-like serine/threonine-protein kinase At2g19130	1.72048	0.00611131	0.0425154	up	yes
EPlOsAg00000004045	.	5.41957	0.00617025	0.0428269	up	yes
Os10g0184250	V-type proton ATPase subunit a2	1.30314	0.00624661	0.0431751	up	yes
Os06g0184600	.	2.11679	0.00635753	0.0438105	up	yes
Os06g0669100	.	2.1717	0.00640877	0.044111	up	yes
Os03g0231000	.	1.45082	0.00653888	0.0448105	up	yes
EPlOsAg00000015089	.	1.03575	0.00661118	0.0452298	up	yes
Os04g0470600	Myb-related protein Pp2	2.69505	0.00666002	0.0454454	up	yes
Os07g0464001	.	1.74144	0.00669245	0.0455922	up	yes
Os02g0764100	B3 domain-containing protein Os02g0764100	1.27579	0.0067198	0.0457425	up	yes
Os07g0597100	Probable mitochondrial saccharopine dehydrogenase-like oxidoreductase At5g39410	2.4498	0.00672792	0.0457887	up	yes
Os05g0519700	Chaperone protein ClpB1	1.35077	0.00679058	0.0461154	up	yes
Os01g0958200	Epidermis-specific secreted glycoprotein EP1	1.46029	0.00686447	0.0465351	up	yes
Os02g0640700	UBX domain-containing protein 7	3.13633	0.00697593	0.0471338	up	yes
Os01g0191900	Transcription factor RAX2	1.10856	0.00701688	0.0473458	up	yes
Os01g0666400	GDSL esterase/lipase At4g10955	1.31903	0.007081	0.0476763	up	yes
Os01g0350000	Benzyl alcohol O-benzoyltransferase	1.33431	0.00749283	0.0498768	up	yes
Os03g0382100	3-ketoacyl-CoA synthase 12	1.17688	0.00346885	0.0272262	up	yes
Os02g0649900	Metal-nicotianamine transporter YSL2	3.0948	1.89e-11	0	up	yes
Note: log2FC = log2 Fold Change, FDR = false discovery rate.

## Sheet: Table S3 
	Table S3 Differentially expressed genes specifically upregulated in shoots of Jigeng-88 seedlings.
Gene ID	Annotation	log2FC	P-Value	FDR	up/down	significant
Os01g0280500	Eukaryotic translation initiation factor 6-2	5.73175	1.13096e-16	3.65804e-14	up	yes
Os04g0179700	Syn-pimara-7,15-diene synthase	4.74676	1.24529e-16	3.99085e-14	up	yes
Os05g0381400	.	6.04756	1.11562e-20	5.64793e-18	up	yes
Os12g0236100	.	3.39258	3.15101e-19	1.46761e-16	up	yes
Os01g0510200	.	3.16482	5.09308e-18	1.97679e-15	up	yes
Os08g0331000	.	3.27874	7.01813e-18	2.66475e-15	up	yes
Os03g0293700	.	8.07871	1.64085e-14	3.9259e-12	up	yes
Os06g0517700	Leaf-specific thionin	3.31239	3.20093e-14	7.21387e-12	up	yes
Os01g0871500	Protein NRT1/ PTR FAMILY 5.10	2.48201	6.95332e-14	1.49014e-11	up	yes
Os05g0132700	Transcription factor MYB108	7.75231	9.53282e-14	1.99401e-11	up	yes
Os01g0586800	Probable WRKY transcription factor 9	6.18381	2.07671e-13	4.10745e-11	up	yes
Os11g0701200	Xylanase inhibitor protein 2	7.27592	2.10918e-13	4.1392e-11	up	yes
Os11g0677101	Putative disease resistance protein RGA4	2.49111	5.11615e-12	7.97846e-10	up	yes
Os10g0525000	Cytochrome P450 704C1	2.22298	6.39035e-12	9.74793e-10	up	yes
Os06g0486900	Formate dehydrogenase 2, mitochondrial	3.71664	9.81575e-12	1.4529e-09	up	yes
Os06g0549900	Cannabidiolic acid synthase	5.68533	2.25054e-11	3.10735e-09	up	yes
Os12g0236200	.		2.79511e-11	3.78445e-09	up	yes
Os07g0142200	.	2.10565	2.48554e-10	2.69643e-08	up	yes
Os04g0688300	Cationic peroxidase SPC4	1.8754	6.76073e-10	6.56016e-08	up	yes
Os06g0637500	Transcription factor MYB44	1.82038	1.77162e-09	1.595e-07	up	yes
Os09g0332600	ABC transporter G family member 37	2.4434	1.85374e-09	1.65191e-07	up	yes
Os06g0586000	.	2.27717	2.13595e-09	1.87942e-07	up	yes
Os04g0179200	Momilactone A synthase	3.60654	2.25555e-09	1.96977e-07	up	yes
Os11g0582000	.	2.29436	4.47782e-09	3.61246e-07	up	yes
Os04g0686000	E3 ubiquitin-protein ligase PUB23	2.42386	3.86429e-08	2.51373e-06	up	yes
Os04g0607150	.		4.16266e-08	2.69278e-06	up	yes
Os09g0522100	Dehydration-responsive element-binding protein 1H	2.39344	4.36295e-08	2.80159e-06	up	yes
Os09g0442600	Probable GTP diphosphokinase RSH3, chloroplastic	2.01933	6.24086e-08	3.89296e-06	up	yes
Os01g0788400	Pectinesterase 2.1	2.42107	6.40275e-08	3.97266e-06	up	yes
Os07g0645300	.	4.46345	7.00197e-08	4.30621e-06	up	yes
Os04g0476600	C2 and GRAM domain-containing protein At5g50170	3.61548	7.92236e-08	4.78796e-06	up	yes
Os09g0538000	Ribonuclease 1	2.2367	1.05269e-07	6.10838e-06	up	yes
Os08g0539200	.	6.56591	1.06994e-07	6.1675e-06	up	yes
Os04g0627900	Protein translation factor SUI1 homolog 2	3.33148	1.15868e-07	6.62441e-06	up	yes
Os12g0592900	.	2.2025	1.37455e-07	7.69486e-06	up	yes
Os03g0804700	Germin-like protein 3-8		1.42898e-07	7.98671e-06	up	yes
Os01g0905300	Exocyst complex component EXO70A1	2.57976	1.82166e-07	9.95838e-06	up	yes
Os12g0608500	L-type lectin-domain containing receptor kinase IX.1	3.67638	2.98102e-07	1.5496e-05	up	yes
Os02g0231700	Probable LRR receptor-like serine/threonine-protein kinase At3g47570	3.90182	3.05287e-07	1.57369e-05	up	yes
Os01g0186900	Putative nuclease HARBI1	2.18256	3.14951e-07	1.61318e-05	up	yes
Os03g0727600	1-aminocyclopropane-1-carboxylate synthase 1	3.30465	3.73726e-07	1.865e-05	up	yes
Os10g0360100	Probable polyol transporter 6		3.86669e-07	1.92135e-05	up	yes
Os07g0106200	Sugar transport protein 1	2.32264	6.04999e-07	2.86366e-05	up	yes
Os07g0680600	.	1.48161	6.35325e-07	2.98697e-05	up	yes
Os03g0301200	COBRA-like protein 7	1.50318	6.8188e-07	3.15908e-05	up	yes
Os06g0608800	E3 ubiquitin-protein ligase RGLG2	1.44224	7.13413e-07	3.28772e-05	up	yes
Os04g0282400	.	2.4323	7.66355e-07	3.50552e-05	up	yes
Os06g0181100	.	2.19312	8.44005e-07	3.82514e-05	up	yes
Os07g0119300	Two-component response regulator ARR18	1.45507	1.04493e-06	4.63807e-05	up	yes
Os01g0570800	.	1.76073	1.16488e-06	5.11199e-05	up	yes
Os01g0821600	Probable WRKY transcription factor 46	1.96363	1.24885e-06	5.4395e-05	up	yes
Os06g0127100	Dehydration-responsive element-binding protein 1C	2.37508	1.37955e-06	5.93446e-05	up	yes
Os06g0128800	.	2.07094	1.70713e-06	7.1675e-05	up	yes
Os07g0620700	.	4.85343	2.31417e-06	9.36715e-05	up	yes
Os08g0477100	Patatin-like protein 2	6.38057	2.82038e-06	0.000110948	up	yes
Os04g0109100	L-type lectin-domain containing receptor kinase IV.2	2.73436	2.8532e-06	0.000111912	up	yes
Os06g0102800	Helicase protein MOM1	1.73493	3.154e-06	0.000122146	up	yes
Os07g0540100	Cysteine-rich receptor-like protein kinase 10	1.44831	3.54952e-06	0.000135956	up	yes
Os12g0151000	Probable purple acid phosphatase 20	3.26888	3.55853e-06	0.000136152	up	yes
Os07g0203800	Probable splicing factor 3B subunit 3	1.6987	4.80484e-06	0.000178177	up	yes
Os06g0298200	Zinc finger protein CONSTANS-LIKE 10	1.59872	5.43648e-06	0.000198026	up	yes
Os01g0347300	.	3.27333	6.85244e-06	0.000243262	up	yes
Os02g0470600	Putative vacuolar protein sorting-associated protein 13A	2.34735	7.20661e-06	0.000255057	up	yes
Os01g0582600	Putative nuclease HARBI1	1.25581	7.61514e-06	0.000267618	up	yes
Os06g0239500	Protein NRT1/ PTR FAMILY 5.8	1.46873	8.61577e-06	0.000296518	up	yes
Os02g0193300	.	2.08209	8.81134e-06	0.000301762	up	yes
Os07g0104500	Peroxidase 1	6.24596	8.96899e-06	0.000305813	up	yes
Os01g0972000	E3 ubiquitin-protein ligase RING1	1.60637	9.06885e-06	0.000308465	up	yes
Os03g0287400	LOB domain-containing protein 1	5.8544	1.05036e-05	0.000350441	up	yes
Os02g0736200	Probable RNA-dependent RNA polymerase 1	1.75772	1.22389e-05	0.000397333	up	yes
Os12g0623500	Cationic amino acid transporter 2, vacuolar	1.35501	1.32632e-05	0.000426229	up	yes
Os12g0471100	Probable mitochondrial chaperone BCS1-B	1.68821	1.37824e-05	0.000440884	up	yes
Os03g0761100	Probable protein phosphatase 2C 34	1.26044	1.44968e-05	0.000459948	up	yes
Os01g0629600	Serine carboxypeptidase-like 50	2.299	1.45879e-05	0.000461978	up	yes
Os12g0567800	Metallothionein-like protein 4C	4.29741	1.4908e-05	0.000470431	up	yes
Os04g0524500	Probable metal-nicotianamine transporter YSL13	1.91026	1.49711e-05	0.000471144	up	yes
Os05g0531100	.	1.95863	1.55798e-05	0.000486357	up	yes
Os02g0162766	.	1.7986	1.57015e-05	0.000488845	up	yes
Os11g0605500	Acyl-coenzyme A oxidase 2, peroxisomal	1.26906	1.58689e-05	0.00049318	up	yes
Os04g0606200	.	1.75495	1.66021e-05	0.000513226	up	yes
Os08g0408500	Ethylene-responsive transcription factor RAP2-4	1.22689	1.67404e-05	0.000517043	up	yes
Os03g0700700	Probable linoleate 9S-lipoxygenase 4	2.02371	1.72549e-05	0.000530122	up	yes
Os12g0571100	Metallothionein-like protein 4C	2.09549	1.80139e-05	0.000549574	up	yes
Os04g0104900	Probable inactive methyltransferase Os04g0175900	3.27458	1.81689e-05	0.000552373	up	yes
Os05g0163400	E3 ubiquitin-protein ligase MBR1	1.22516	1.85601e-05	0.000563284	up	yes
Os06g0363000	.		1.86015e-05	0.000564052	up	yes
Os08g0514000	L-type lectin-domain containing receptor kinase V.9	3.71962	1.86672e-05	0.000565554	up	yes
Os12g0154900	Putative germin-like protein 12-3	5.09121	1.92471e-05	0.000580544	up	yes
Os03g0439900	Transposon Ty3-I Gag-Pol polyprotein	2.29512	1.9647e-05	0.000589612	up	yes
Os08g0519800	Pumilio homolog 5	1.22999	2.03395e-05	0.000607386	up	yes
Os01g0559600	Vacuolar-processing enzyme	1.2092	2.08429e-05	0.000618594	up	yes
Os02g0817700	3-ketoacyl-CoA thiolase 2, peroxisomal	1.36045	2.14939e-05	0.000633606	up	yes
Os12g0639600	HIPL1 protein	1.56218	2.16619e-05	0.000637483	up	yes
Os09g0555800	Butyrate--CoA ligase AAE11, peroxisomal	5.87808	2.23557e-05	0.000655143	up	yes
Os11g0474800	Stemar-13-ene synthase	2.11251	2.26479e-05	0.00066038	up	yes
Os01g0714600	.	1.8436	2.30457e-05	0.000669186	up	yes
Os08g0470200	Alpha carbonic anhydrase 7	1.32444	2.54957e-05	0.000728819	up	yes
Os11g0599101	.	5.96455	2.633e-05	0.000748991	up	yes
Os02g0190300	Putative multidrug resistance protein	3.00829	2.66026e-05	0.000754899	up	yes
Os06g0140800	U-box domain-containing protein 52	1.24105	2.68771e-05	0.000760836	up	yes
Os04g0394100	Glycerophosphodiester phosphodiesterase GDPD1, chloroplastic	5.78766	2.77779e-05	0.000783162	up	yes
Os04g0620950	Putative disease resistance protein At3g14460	1.53127	2.78517e-05	0.000784608	up	yes
Os11g0558900	LRR receptor-like serine/threonine-protein kinase GSO1	2.45148	3.04425e-05	0.000848021	up	yes
Os05g0549800	AP2/ERF and B3 domain-containing protein Os05g0549800	1.8682	3.26808e-05	0.000899839	up	yes
Os02g0774200	.	2.55571	3.32404e-05	0.000912141	up	yes
Os12g0217800	.	3.11665	3.32977e-05	0.000912994	up	yes
Os03g0270000	AT-hook motif nuclear-localized protein 27	1.24027	3.39655e-05	0.000929117	up	yes
Os07g0417200	Omega-6 fatty acid desaturase, endoplasmic reticulum	3.64657	3.45628e-05	0.000943978	up	yes
Os04g0603601	.	1.83117	3.54259e-05	0.000964534	up	yes
Os02g0566300	.	1.81367	3.57935e-05	0.000971514	up	yes
Os03g0820400	Zinc finger protein ZAT8	1.8341	3.59046e-05	0.000973018	up	yes
Os02g0690600	E3 ubiquitin-protein ligase PUB23	4.58421	3.69482e-05	0.000998203	up	yes
Os08g0448100	.	2.38083	3.91543e-05	0.00104807	up	yes
Os08g0331800	.	2.2335	3.95398e-05	0.00105677	up	yes
Os09g0428500	Glutamate receptor 2.9	1.69049	4.06494e-05	0.00108229	up	yes
Os04g0500600	.		4.14093e-05	0.00109418	up	yes
Os03g0640000	Patatin-like protein 3	1.35535	4.41407e-05	0.00114812	up	yes
Os12g0130200	Putative receptor protein kinase ZmPK1	5.99256	4.55123e-05	0.00117591	up	yes
Os06g0127000	Peroxisomal membrane protein 11-5	1.16066	4.74428e-05	0.00122128	up	yes
Os06g0645901	Transcription initiation factor TFIID subunit 1	1.69588	4.83456e-05	0.00124086	up	yes
Os09g0400500	Probable inactive receptor kinase At1g48480	1.78363	4.85678e-05	0.00124565	up	yes
Os11g0151500	Hippocampus abundant transcript 1 protein	4.09424	5.02026e-05	0.00128193	up	yes
Os06g0191500	Mitogen-activated protein kinase kinase 4		5.06696e-05	0.00129101	up	yes
Os08g0203100	Probable LRR receptor-like serine/threonine-protein kinase At1g56130	2.97178	5.0706e-05	0.00129101	up	yes
Os02g0749700	Putative laccase-9		5.10891e-05	0.00129604	up	yes
Os11g0516000	Long chain base biosynthesis protein 2a	1.23021	5.47961e-05	0.00137214	up	yes
Os02g0517300	.	1.1975	5.69671e-05	0.00142243	up	yes
Os01g0337100	Zingiberene synthase		5.81078e-05	0.00144873	up	yes
Os02g0753850	.	2.24343	5.88736e-05	0.00146271	up	yes
Os03g0431800	.	1.21267	5.90788e-05	0.00146469	up	yes
Os05g0476700	U-box domain-containing protein 16	1.13545	5.95589e-05	0.00147554	up	yes
Os02g0650900	Glutamate dehydrogenase A	2.6017	6.1303e-05	0.00151125	up	yes
Os04g0291900	Probable LRR receptor-like serine/threonine-protein kinase At1g56130		6.1879e-05	0.0015233	up	yes
Os12g0237900	Disease resistance RPP13-like protein 4	1.54273	6.46158e-05	0.00157513	up	yes
Os06g0473800	.	2.59369	6.67055e-05	0.00160922	up	yes
Os02g0681200	Probable E3 ubiquitin-protein ligase RHA2B	1.11261	6.72453e-05	0.00161856	up	yes
Os12g0117100	Methylesterase 17	2.48317	6.7278e-05	0.00161856	up	yes
Os01g0327000	Peroxidase 1	1.3675	6.98754e-05	0.001665	up	yes
Os01g0668901	Putative receptor protein kinase ZmPK1	1.90646	6.99822e-05	0.00166641	up	yes
Os05g0100500	Paired amphipathic helix protein Sin3-like 4	1.6682	7.3113e-05	0.00172683	up	yes
Os06g0110200	.	4.24477	7.35985e-05	0.00173712	up	yes
Os03g0565300	.	1.26341	7.44957e-05	0.00175474	up	yes
Os05g0494600	EID1-like F-box protein 3	4.35701	7.45825e-05	0.0017556	up	yes
Os08g0127100	Lysine histidine transporter 1	1.60904	7.50323e-05	0.00176342	up	yes
Os01g0793800	.	2.12407	7.55963e-05	0.00177111	up	yes
Os06g0237300	LIM domain-containing protein WLIM1	1.1741	7.74032e-05	0.00180739	up	yes
Os05g0258400	Probable LRR receptor-like serine/threonine-protein kinase At1g56140	2.64842	7.79298e-05	0.00181725	up	yes
Os03g0678800	Probable galacturonosyltransferase-like 2	1.25911	7.93398e-05	0.00184398	up	yes
Os11g0109500	Probable staphylococcal-like nuclease CAN2	1.58597	7.97182e-05	0.00185154	up	yes
Os01g0960400	Probable LRR receptor-like serine/threonine-protein kinase At1g06840	1.27046	8.3016e-05	0.00190204	up	yes
Os06g0113950	.	3.00526	8.30906e-05	0.00190204	up	yes
Os06g0670300	Putative Myb family transcription factor At1g14600	1.84971	8.33348e-05	0.00190514	up	yes
Os09g0115900	.	1.30698	8.38803e-05	0.0019151	up	yes
Os05g0519000	.	1.22452	8.85364e-05	0.00200308	up	yes
Os02g0740700	Metalloendoproteinase 1	1.69523	8.92465e-05	0.00201653	up	yes
Os10g0513900	Cytochrome P450 89A2	1.77161	8.93473e-05	0.00201698	up	yes
Os10g0490100	Ripening-related protein 3	1.70375	8.94395e-05	0.00201698	up	yes
Os03g0329700	Probable leucine-rich repeat receptor-like protein kinase At5g49770	1.26748	9.31586e-05	0.00208288	up	yes
Os01g0552000	Regulator of V-ATPase in vacuolar membrane protein 1	1.37704	9.35395e-05	0.00208921	up	yes
Os02g0686800	.	3.67309	9.39417e-05	0.00209551	up	yes
Os11g0131100	.	1.60373	9.61483e-05	0.00213248	up	yes
Os01g0289600	Probable WRKY transcription factor 47	1.59619	9.65149e-05	0.00213789	up	yes
Os12g0111800	Cationic peroxidase 1	3.86614	0.000101105	0.00222266	up	yes
Os04g0685300	Protein YLS9	1.08524	0.000105139	0.0022883	up	yes
Os02g0527300	Heat stress transcription factor A-3	1.63989	0.0001063	0.00231068	up	yes
Os04g0664500	Agmatine coumaroyltransferase-2	5.69215	0.000110212	0.00238534	up	yes
Os09g0522000	Dehydration-responsive element-binding protein 1B	2.07579	0.000110355	0.00238669	up	yes
EPlOsAg00000002138	.	1.99489	0.000110553	0.00238669	up	yes
Os10g0511800	Zinc finger CCCH domain-containing protein 19	1.64304	0.000110647	0.00238669	up	yes
Os08g0564300	ABC transporter B family member 1	1.13453	0.000112276	0.00241652	up	yes
Os03g0393700	Serine carboxypeptidase-like 51	1.36697	0.000112652	0.00242301	up	yes
Os04g0610400	Ethylene-responsive transcription factor 4	1.25362	0.000116621	0.00248859	up	yes
Os05g0534800	Probable ADP-ribosylation factor GTPase-activating protein AGD14	1.16239	0.000116732	0.00248942	up	yes
Os03g0352450	DNA helicase INO80	1.69138	0.000118887	0.0025234	up	yes
Os06g0247800	Dynamin-2B	1.1031	0.000122031	0.00257369	up	yes
Os06g0650900	Chaperone protein dnaJ 8, chloroplastic	1.09101	0.000122696	0.00258104	up	yes
Os02g0161300	TATA-binding protein-associated factor BTAF1	1.32536	0.000124313	0.00260968	up	yes
Os03g0713000	Threonine dehydratase biosynthetic, chloroplastic	1.10117	0.000124457	0.00261112	up	yes
Os01g0760000	Dynein light chain 1, cytoplasmic	1.83679	0.000125441	0.00262704	up	yes
Os09g0342000	.	3.05653	0.000126596	0.00264647	up	yes
Os02g0511400	11-beta-hydroxysteroid dehydrogenase 1B	2.29828	0.000127197	0.00265743	up	yes
Os01g0713900	Myosin-17	2.32336	0.000127703	0.00266643	up	yes
EPlOsAg00000007843	.	4.2963	0.000128659	0.0026822	up	yes
Os02g0717500	.	1.72208	0.000131595	0.00273064	up	yes
Os09g0442400	Protein GAMETE EXPRESSED 1	1.57632	0.000134131	0.00276919	up	yes
Os01g0667700	E3 ubiquitin-protein ligase MBR1	1.69276	0.000143443	0.00292342	up	yes
Os01g0218100	Transcription factor AIG1	1.61822	0.000145484	0.00295469	up	yes
Os06g0689600	Cysteine-rich receptor-like protein kinase 5	1.83817	0.00014743	0.00298035	up	yes
Os02g0456800	Putative disease resistance RPP13-like protein 1	1.0955	0.000152182	0.00306047	up	yes
Os10g0446200	.	1.17723	0.0001527	0.00306735	up	yes
Os06g0725100	GDSL esterase/lipase At5g55050		0.000156268	0.00312012	up	yes
Os05g0120200	ABC transporter G family member 16	1.3745	0.00015631	0.00312012	up	yes
Os02g0740400	GDSL esterase/lipase At5g08460	1.6042	0.000157753	0.00313995	up	yes
Os02g0565600	Homeobox-leucine zipper protein HOX7	1.62611	0.00015939	0.00316713	up	yes
Os03g0296200	.	2.46824	0.000161882	0.00320389	up	yes
Os06g0474800	Ferredoxin-1	2.96378	0.000166518	0.0032882	up	yes
Os06g0168800	Probable receptor-like protein kinase At5g15080	1.14912	0.000170033	0.00334814	up	yes
Os02g0569400	Oryzalexin D synthase	2.46805	0.00017097	0.0033627	up	yes
Os07g0127700	Pathogenesis-related protein PRB1-3	2.01592	0.000171578	0.00336906	up	yes
Os06g0133400	.	1.28532	0.00017376	0.00341	up	yes
Os07g0273700	Putative disease resistance protein RGA3	1.73221	0.000175124	0.00342938	up	yes
Os10g0208500	Putative ribonuclease H protein At1g65750	1.28358	0.000176025	0.00344477	up	yes
Os07g0155600	Ethylene-insensitive protein 2	1.44291	0.000180232	0.00351332	up	yes
Os07g0129900	L-type lectin-domain containing receptor kinase IV.1	3.76714	0.000183529	0.00357128	up	yes
Os04g0121300	Subtilisin-like protease SBT3.3	2.83633	0.000184182	0.00357763	up	yes
Os01g0760600	Aspartate aminotransferase, cytoplasmic	1.5659	0.000185103	0.00359023	up	yes
Os11g0112200	Cationic peroxidase 1	2.34334	0.000192019	0.00370412	up	yes
Os03g0823400	Bowman-Birk type trypsin inhibitor	1.07707	0.000192082	0.00370412	up	yes
Os11g0308432	.	2.70869	0.000193058	0.00371971	up	yes
Os06g0252300	NF-X1-type zinc finger protein NFXL1	1.29641	0.00019367	0.00372742	up	yes
Os04g0573900	Cytochrome P450 704C1	1.39189	0.000196572	0.00377289	up	yes
Os05g0406300	.	1.29279	0.000200184	0.00383169	up	yes
Os09g0444900	.	2.39416	0.000201948	0.0038591	up	yes
Os01g0278000	.	1.06946	0.000205351	0.00391344	up	yes
Os02g0158900	SNF1-related protein kinase regulatory subunit gamma-like PV42b		0.000209289	0.00397114	up	yes
Os02g0739100	Formin-like protein 16	1.1364	0.000216609	0.00408562	up	yes
Os11g0207200	Mitogen-activated protein kinase kinase kinase YODA	1.04844	0.000223147	0.0041886	up	yes
Os07g0593000	Zinc finger protein 7	2.44692	0.000234073	0.00436674	up	yes
Os01g0660900	.	2.72698	0.000234138	0.00436674	up	yes
Os09g0369000	.	1.0262	0.000240787	0.00445742	up	yes
Os05g0475475	Alanine--glyoxylate aminotransferase 2 homolog 3, mitochondrial	2.32291	0.000241523	0.0044651	up	yes
Os02g0266000	N-(5'-phosphoribosyl)anthranilate isomerase 1, chloroplastic	1.21156	0.000241526	0.0044651	up	yes
Os08g0110600	.	3.6967	0.000241712	0.0044651	up	yes
Os04g0432100	Scarecrow-like protein 28	3.14385	0.000242758	0.00447968	up	yes
Os07g0152700	Probable glutathione S-transferase parA	2.19311	0.000245165	0.0045142	up	yes
Os04g0671800	Zinc finger CCCH domain-containing protein 32	1.03777	0.00025066	0.00459635	up	yes
Os06g0106800	Probable polygalacturonase	1.02507	0.000252699	0.00462888	up	yes
Os04g0667600	.	1.30403	0.000260649	0.00475209	up	yes
Os02g0755400	RNA-binding protein 38	1.21356	0.000265754	0.00483004	up	yes
Os07g0187900	.	1.14492	0.000274426	0.00496182	up	yes
Os01g0768333	Auxin-induced protein X10A	1.7789	0.000277839	0.00501191	up	yes
Os12g0284000	Probable E3 ubiquitin-protein ligase HERC1	1.03734	0.000280028	0.00504252	up	yes
Os01g0960500	E3 ubiquitin-protein ligase RGLG1	1.04876	0.00028076	0.00505281	up	yes
Os07g0182000	Basic leucine zipper 25	2.39381	0.000282041	0.00507152	up	yes
Os01g0795600	.	1.92404	0.000294248	0.00524421	up	yes
Os05g0380900	Probable calcium-binding protein CML15	1.2148	0.000296508	0.00527911	up	yes
EPlOsAg00000005887	.	1.33788	0.000302259	0.00535965	up	yes
Os04g0385600	F-box protein At1g67340	1.46351	0.000303476	0.00537304	up	yes
Os11g0607900	Cysteine-rich receptor-like protein kinase 29	4.4415	0.000318762	0.00560393	up	yes
Os02g0757100	Protein EXORDIUM	1.03481	0.000320587	0.00563318	up	yes
Os04g0619400	Probable leucine-rich repeat receptor-like serine/threonine-protein kinase At3g14840	1.37387	0.000325432	0.0057097	up	yes
Os05g0181300	.	1.44483	0.000325823	0.00571367	up	yes
Os12g0281300	Disease resistance protein RPP13	1.73131	0.000326849	0.00572593	up	yes
Os06g0683400	Calcium-binding protein KIC	1.07839	0.000328624	0.00574837	up	yes
Os07g0679300	Alpha-galactosidase	1.14623	0.000334082	0.00582924	up	yes
Os07g0571500	Vacuole membrane protein KMS1	1.08134	0.000355553	0.00614861	up	yes
Os03g0191000	Calmodulin-binding transcription activator 2	1.00977	0.00036073	0.0062258	up	yes
Os11g0427700	Adenine/guanine permease AZG2	3.17991	0.000361809	0.00623944	up	yes
Os01g0826400	Probable WRKY transcription factor 33	1.29376	0.000361878	0.00623944	up	yes
Os03g0205400	DNA repair protein UVH3	1.18886	0.000371122	0.0063768	up	yes
Os06g0329300	.	1.62461	0.000371341	0.00637743	up	yes
Os01g0963000	Cationic peroxidase SPC4	1.15832	0.000371783	0.00638188	up	yes
Os06g0255100	1-aminocyclopropane-1-carboxylate oxidase homolog 4	1.12846	0.000376678	0.00645322	up	yes
Os01g0136450	.	2.18993	0.000377465	0.00645404	up	yes
Os01g0182600	Protein GIGANTEA	1.26129	0.000379679	0.00648238	up	yes
Os07g0601900	Dihydroflavonol-4-reductase	2.23574	0.00038436	0.00655589	up	yes
Os12g0429200	Beta-galactosidase 15	1.06062	0.000391231	0.00664067	up	yes
Os07g0675000	Acyl-CoA dehydrogenase family member 10	1.10134	0.000395699	0.00670023	up	yes
Os03g0792800	Glucan endo-1,3-beta-glucosidase 8	1.4525	0.000398056	0.00673034	up	yes
Os07g0648266	Mediator of RNA polymerase II transcription subunit 12	1.39212	0.000402351	0.00678326	up	yes
Os12g0555200	Major pollen allergen Bet v 1-D/H	1.82724	0.000402883	0.00678475	up	yes
Os03g0365800	Sinapine esterase	3.24328	0.000403022	0.00678475	up	yes
Os05g0437100	Ethylene-responsive transcription factor ERF110	5.32399	0.000417354	0.00697894	up	yes
Os12g0573200	Scarecrow-like protein 9	1.00003	0.000421722	0.00703514	up	yes
Os02g0650300	Iron-phytosiderophore transporter YSL15	5.54862	0.000422683	0.00704445	up	yes
Os07g0629500	.	4.2713	0.000428106	0.00712124	up	yes
Os04g0543900	Glutamate dehydrogenase 2	1.23665	0.000438273	0.00725925	up	yes
Os05g0349800	Embryonic abundant protein 1	4.29395	0.000443716	0.00733896	up	yes
Os11g0204600	Glucose-1-phosphate adenylyltransferase large subunit 1, chloroplastic/amyloplastic	1.6883	0.00044773	0.00739135	up	yes
Os04g0568800	.	1.492	0.000449936	0.00741169	up	yes
Os08g0104700	1-phosphatidylinositol-3-phosphate 5-kinase FAB1A	1.10616	0.000471184	0.00772331	up	yes
Os06g0698802	Choline monooxygenase, chloroplastic	2.08787	0.000478022	0.00781083	up	yes
Os06g0215500	Putative 12-oxophytodienoate reductase 6		0.000479341	0.00782812	up	yes
Os11g0555300	Putative disease resistance RPP13-like protein 1	2.02327	0.000483252	0.00787725	up	yes
Os02g0187700	Transcription factor MYB44	1.08392	0.000485626	0.00790857	up	yes
Os03g0669800	RUN and FYVE domain-containing protein 1	1.04185	0.00048674	0.0079204	up	yes
Os03g0725100	FIP1[V]-like protein	1.0044	0.000490332	0.007963	up	yes
Os05g0100600	Putative phospholipid-transporting ATPase 9	1.22124	0.000510529	0.00823733	up	yes
Os12g0111600	.	1.23859	0.000517207	0.00834001	up	yes
Os09g0543400	Ornithine decarboxylase		0.000518934	0.00836135	up	yes
Os04g0322100	Cysteine-rich receptor-like protein kinase 10	1.92282	0.000519192	0.00836165	up	yes
Os01g0665300	CTD small phosphatase-like protein 2	1.00229	0.000522634	0.00840545	up	yes
Os12g0547600	.	1.214	0.000535662	0.0085755	up	yes
Os07g0541000	Cysteine-rich receptor-like protein kinase 10	2.9338	0.000536996	0.00859292	up	yes
Os08g0398000	ABC transporter A family member 2	1.23688	0.000540191	0.0086243	up	yes
Os12g0225150	La-related protein 6B	1.06023	0.000548907	0.00873152	up	yes
Os01g0376600	.	3.83869	0.00055987	0.00888164	up	yes
Os08g0325134	Putative B3 domain-containing protein Os08g0325100	4.14774	0.000563822	0.00892812	up	yes
Os06g0670500	Peptidyl-prolyl cis-trans isomerase CYP59	1.02043	0.000578253	0.0091112	up	yes
Os09g0378700	U-box domain-containing protein 19	2.81478	0.00058049	0.00913821	up	yes
Os02g0194900	Transcription factor HBP-1b(c38)	1.4859	0.000584402	0.00919565	up	yes
Os03g0610800	Serpin-ZXB	1.15392	0.000589713	0.00924501	up	yes
Os01g0943700	.		0.000589921	0.00924501	up	yes
Os07g0602000	Anthocyanidin reductase		0.000590437	0.00924895	up	yes
Os08g0514033	Probable L-type lectin-domain containing receptor kinase S.7	2.48682	0.000592653	0.00927192	up	yes
Os04g0110100	.	2.12876	0.000610689	0.00948116	up	yes
Os01g0561600	Ent-cassadiene C11-alpha-hydroxylase 1	3.04441	0.000611534	0.00949005	up	yes
Os07g0571000	.	3.1029	0.000613851	0.00951017	up	yes
Os06g0291500	.	2.54162	0.000623607	0.0096346	up	yes
Os11g0183150	Ankyrin-1	2.23499	0.000630298	0.0097165	up	yes
Os09g0569800	U-box domain-containing protein 33	2.14182	0.000634169	0.00975035	up	yes
Os04g0391000	RecQ-mediated genome instability protein 1	1.60556	0.000648678	0.00990801	up	yes
Os06g0713000	B-box zinc finger protein 21	1.11139	0.000654495	0.00996998	up	yes
Os11g0224040	.	3.71919	0.000694253	0.0104623	up	yes
Os02g0813500	Glutathione reductase, cytosolic	1.07652	0.000696675	0.0104873	up	yes
Os07g0418600	.	1.16496	0.000696814	0.0104873	up	yes
Os03g0719900	Protein NRT1/ PTR FAMILY 8.3	1.7159	0.000708594	0.0106371	up	yes
Os03g0306302	.	1.83233	0.000710865	0.0106585	up	yes
Os01g0198100	Probable RNA-dependent RNA polymerase 4	1.43345	0.000723226	0.0108103	up	yes
Os10g0386300	.	2.40156	0.000728877	0.0108803	up	yes
Os05g0529700	Chaperone protein DnaJ	1.09831	0.000732459	0.0109152	up	yes
Os07g0271000	Guanosine nucleotide diphosphate dissociation inhibitor 2	1.98275	0.000734425	0.0109344	up	yes
Os03g0218300	.	1.22335	0.000754924	0.0111553	up	yes
Os03g0133000	Putative NAC domain-containing protein 94	1.41278	0.000788922	0.0115405	up	yes
Os07g0539900	Glucan endo-1,3-beta-glucosidase 13	1.23015	0.000789723	0.0115473	up	yes
Os11g0137300	Proteasome-associated protein ECM29 homolog	1.34663	0.000813456	0.0118209	up	yes
Os01g0316900	.	1.15076	0.000814939	0.0118368	up	yes
Os05g0572700	Probable protein phosphatase 2C 51	3.28194	0.00082326	0.0119378	up	yes
Os04g0432250	.	1.68009	0.000842092	0.0121654	up	yes
Os03g0743500	Calmodulin-like protein 4	1.25912	0.000844595	0.0121865	up	yes
Os09g0322000	Sugar transport protein 14	1.48295	0.000852229	0.0122662	up	yes
Os05g0126400	Nuclear receptor corepressor 1	1.11699	0.000868754	0.0124527	up	yes
Os08g0411900	Disease resistance protein RPM1	1.5726	0.000885354	0.0126543	up	yes
Os02g0193000	Protein LYK5	1.36377	0.00088693	0.0126665	up	yes
Os02g0818900	.	2.08193	0.000891591	0.0127226	up	yes
EPlOsAg00000051155	.		0.000894742	0.0127468	up	yes
Os11g0520500	.	1.72007	0.000897575	0.0127715	up	yes
Os06g0318800	.	1.12177	0.000900106	0.0128023	up	yes
Os02g0616600	.	2.63423	0.000907745	0.0128952	up	yes
Os06g0700700	Putative inactive cadmium/zinc-transporting ATPase HMA3	1.64096	0.00091736	0.0130001	up	yes
Os11g0685500	Putative late blight resistance protein homolog R1B-14	1.7455	0.000919686	0.0130278	up	yes
Os07g0534700	Cysteine-rich receptor-like protein kinase 25	2.00516	0.000925355	0.0130921	up	yes
Os04g0514150	Putative beta-glucosidase 17	1.29626	0.000929727	0.0131267	up	yes
Os09g0551400	G-type lectin S-receptor-like serine/threonine-protein kinase At1g11330	2.94861	0.000951494	0.0133324	up	yes
Os12g0512800	4-hydroxyphenylacetaldehyde oxime monooxygenase	3.09492	0.00101034	0.013972	up	yes
Os12g0242500	.	1.31153	0.00102343	0.0141299	up	yes
Os08g0135900	Tryptophan synthase beta chain 1 (Fragment)	1.14024	0.00102378	0.0141299	up	yes
Os03g0810900	Triacylglycerol lipase SDP1	1.12974	0.00102611	0.0141565	up	yes
EPlOsAg00000051472	Phosphatidate phosphatase PAH1	1.15529	0.00103693	0.0142878	up	yes
Os02g0664150	UDP-glucose:glycoprotein glucosyltransferase	1.10528	0.00104153	0.0143295	up	yes
Os02g0101750	E3 ubiquitin-protein ligase UPL3	1.3541	0.001046	0.014374	up	yes
Os02g0137100	.	1.01075	0.00106024	0.0145469	up	yes
Os01g0524500	Transcription factor DIVARICATA	1.02071	0.00107013	0.0146595	up	yes
Os06g0260000	Uncharacterized protein At1g66480	1.51858	0.00110123	0.0149536	up	yes
Os08g0188900	Putative germin-like protein 8-1		0.00110367	0.014978	up	yes
Os03g0441000	Transcription initiation factor TFIID subunit 4b	1.0472	0.00115596	0.0155487	up	yes
Os07g0660100	.	2.75294	0.00116024	0.0155943	up	yes
Os11g0594000	Hexose carrier protein HEX6	2.15913	0.00117074	0.015723	up	yes
Os02g0598300	.	1.61571	0.00117117	0.015723	up	yes
Os01g0818700	Probable LRR receptor-like serine/threonine-protein kinase At1g06840	1.79263	0.00118133	0.0158218	up	yes
Os03g0299800	.	1.56778	0.00118885	0.0158872	up	yes
Os03g0725800	Transcription factor bHLH18	1.06568	0.00119696	0.0159832	up	yes
Os02g0656200	Ceramide kinase	1.04276	0.0011987	0.0159845	up	yes
Os01g0650800	.	1.27373	0.0012071	0.0160756	up	yes
Os07g0559700	Sugar carrier protein C	1.05322	0.00122195	0.0162486	up	yes
Os11g0119100	Dihydrolipoyllysine-residue acetyltransferase component of acetoin cleaving system	1.26534	0.00122382	0.0162674	up	yes
Os10g0564500	Serine/threonine-protein kinase SAPK3	1.12771	0.00125492	0.0166175	up	yes
EPlOsAg00000011578	.	5.11867	0.00128249	0.0168849	up	yes
Os11g0248466	La-related protein 6B	1.49385	0.00128655	0.0169209	up	yes
Os08g0123833	L-type lectin-domain containing receptor kinase IX.1	1.63411	0.00129554	0.0170189	up	yes
Os10g0422075	.	1.34723	0.00131654	0.0172374	up	yes
Os05g0414200	Disease resistance protein RGA2	1.48791	0.00131805	0.0172485	up	yes
Os06g0264300	Ubiquitin receptor RAD23d	1.03638	0.00132156	0.0172825	up	yes
Os05g0542150	.	1.6926	0.00133783	0.0174573	up	yes
Os11g0113700	CBL-interacting protein kinase 14	1.19772	0.00137471	0.0178651	up	yes
Os02g0274350	Probable LRR receptor-like serine/threonine-protein kinase At5g45780	2.58943	0.00140062	0.0181478	up	yes
Os01g0384800	.	1.33541	0.00141488	0.0182851	up	yes
Os09g0542900	Uncharacterized protein At1g76070	1.74058	0.00142502	0.0184007	up	yes
Os12g0154700	Germin-like protein 12-1	3.13152	0.00143147	0.0184585	up	yes
Os07g0218200	Alpha-humulene synthase	6.94783	0.00143664	0.018508	up	yes
Os12g0142900	Retrovirus-related Pol polyprotein from transposon 17.6	1.03548	0.00144093	0.01853	up	yes
Os01g0633400	SNF1-related protein kinase regulatory subunit gamma-1	2.08466	0.00144159	0.01853	up	yes
Os08g0406150	.	1.35942	0.00144818	0.0185711	up	yes
Os07g0117800	.	2.40429	0.00146037	0.0186931	up	yes
Os09g0388400	Putative phosphatase M6_Spy0533	1.83815	0.00146857	0.01875	up	yes
Os11g0572200	Exocyst complex component EXO70A1	1.92955	0.00147799	0.0188376	up	yes
Os06g0562700	.	1.2277	0.00148237	0.0188849	up	yes
Os09g0431200	Glutamate receptor 2.9	1.3629	0.00151631	0.0192141	up	yes
Os04g0555600	BEACH domain-containing protein lvsC	1.40438	0.00152746	0.0193412	up	yes
Os06g0297800	C2 and GRAM domain-containing protein At1g03370	1.0097	0.00153848	0.0194577	up	yes
Os01g0721300	Putative disease resistance protein RGA4	2.25742	0.00154657	0.0195317	up	yes
Os07g0117900	Putative disease resistance protein RGA4	2.54167	0.00154773	0.0195323	up	yes
Os01g0332150	Alkaline/neutral invertase CINV2	1.82055	0.00156776	0.019721	up	yes
Os07g0558100	Transcription factor MYB39	1.36563	0.00156934	0.0197316	up	yes
Os10g0470700	Protein NRT1/ PTR FAMILY 5.2	1.15176	0.00159532	0.0199741	up	yes
Os03g0748700	Cytosolic Fe-S cluster assembly factor narfl	1.00987	0.00160889	0.0201169	up	yes
Os11g0588100	WAT1-related protein At5g47470	3.23792	0.00161004	0.0201223	up	yes
Os01g0533100	Callose synthase 7	1.43679	0.00161107	0.020128	up	yes
Os05g0315700	Methanol O-anthraniloyltransferase	Inf	0.00162437	0.0202523	up	yes
Os02g0810400	Casein kinase I isoform delta-like	1.18419	0.0016245	0.0202523	up	yes
Os01g0850100	Phosphatidylinositol:ceramide inositolphosphotransferase	1.19622	0.00164759	0.0204818	up	yes
Os07g0645200	Transformation/transcription domain-associated protein	2.54697	0.00166634	0.0206633	up	yes
Os07g0562950	Sphingosine kinase 1	1.07132	0.00172822	0.0212796	up	yes
Os08g0357000	Bifunctional nuclease 2	1.00019	0.0017399	0.0214008	up	yes
Os08g0248100	Probable LRR receptor-like serine/threonine-protein kinase At3g47570	1.35212	0.00174977	0.0214919	up	yes
Os05g0551000	Uncharacterized RING finger protein C2F3.16	1.31695	0.00175343	0.0215292	up	yes
Os08g0201700	Probable LRR receptor-like serine/threonine-protein kinase At1g56140	1.80811	0.00176932	0.0217015	up	yes
EPlOsAg00000008595	.	3.48602	0.00180152	0.0219807	up	yes
Os11g0700500	Myb-related protein MYBAS1	1.31159	0.00180927	0.0220532	up	yes
Os03g0744675	.	1.27528	0.00181346	0.0220955	up	yes
Os03g0418700	Protein LONGIFOLIA 2	1.27333	0.00182338	0.0221931	up	yes
Os11g0234200	PHD finger protein At1g33420	1.64851	0.00183938	0.0223412	up	yes
Os12g0489100	Ubiquitin carboxyl-terminal hydrolase 12	1.20284	0.00186738	0.0226262	up	yes
EPlOsAg00000010040	.	5.04214	0.00187087	0.0226479	up	yes
EPlOsAg00000018984	.	1.13206	0.00188008	0.0227328	up	yes
Os06g0146600	.	2.1086	0.00188361	0.0227596	up	yes
Os07g0539200	LINE-1 retrotransposable element ORF2 protein	5.2677	0.00189125	0.0228441	up	yes
Os01g0585600	.	1.04397	0.00189376	0.0228627	up	yes
Os01g0201100	Xylosyltransferase oxt	1.85773	0.00192108	0.0231013	up	yes
Os02g0137450	Probable histone acetyltransferase HAC-like 1	1.74397	0.00192114	0.0231013	up	yes
Os02g0247000	Putative callose synthase 8	1.76207	0.00199194	0.0237645	up	yes
Os07g0438500	.	1.1548	0.00201254	0.0239639	up	yes
EPlOsAg00000012278	.	1.67324	0.00207416	0.0245027	up	yes
Os11g0278900	.		0.00207975	0.0245496	up	yes
Os05g0105050	.	1.5648	0.0021291	0.025008	up	yes
Os02g0153700	Tyrosine-sulfated glycopeptide receptor 1	1.66732	0.00216315	0.0253228	up	yes
Os02g0196800	Fumarylacetoacetase	1.13487	0.00220476	0.0257237	up	yes
Os06g0697600	Probable mitochondrial chaperone bcs1	1.18242	0.00221511	0.0258272	up	yes
Os12g0110050	Regulatory-associated protein of TOR 1	1.60878	0.00222476	0.0259224	up	yes
Os11g0238400	.	5.04313	0.00224699	0.0261378	up	yes
Os04g0583200	.	1.33308	0.00226477	0.0263071	up	yes
Os12g0431100	Probable mitochondrial chaperone BCS1-B	1.31594	0.00228477	0.0264628	up	yes
Os01g0552050	.	1.88838	0.00233831	0.02694	up	yes
Os11g0269900	.	2.87866	0.00234442	0.0269925	up	yes
Os05g0449200	Uncharacterized acetyltransferase At3g50280	1.22637	0.0023494	0.0270377	up	yes
Os09g0530500	Zinc finger CCCH domain-containing protein 19	1.20791	0.00237691	0.0273306	up	yes
Os06g0675900	.	3.49963	0.0023897	0.0274324	up	yes
EPlOsAg00000050168	.	2.22185	0.00239431	0.0274673	up	yes
Os11g0429100	Disease resistance protein RGA2	1.04016	0.00242187	0.0276926	up	yes
Os10g0471100	Protein ECERIFERUM 1	1.71304	0.00246038	0.0280711	up	yes
Os04g0616500	Probable LRR receptor-like serine/threonine-protein kinase At1g56130	1.2167	0.0024606	0.0280711	up	yes
Os07g0534100	Cysteine-rich receptor-like protein kinase 15	1.43227	0.00248055	0.0282434	up	yes
Os03g0179700	.	3.60773	0.00248583	0.028285	up	yes
Os04g0635000	.	1.07235	0.00250408	0.0284648	up	yes
Os01g0848475	BEL1-like homeodomain protein 9	1.09469	0.00251308	0.02853	up	yes
Os02g0677300	Dehydration-responsive element-binding protein 1G	1.26564	0.00255095	0.0288101	up	yes
Os04g0533900	.	1.09304	0.00259775	0.0291502	up	yes
Os06g0505202	.	1.69895	0.00262856	0.0293733	up	yes
Os06g0186300	Putative leucine-rich repeat receptor-like serine/threonine-protein kinase At2g24130	2.46283	0.00275097	0.030478	up	yes
Os09g0371000	.	1.43233	0.00276314	0.030574	up	yes
Os03g0213600	.	1.79826	0.00276527	0.0305878	up	yes
Os03g0107600	UPF0548 protein At2g17695	1.02565	0.00280167	0.0309219	up	yes
Os02g0717600	.	1.08078	0.00282427	0.0311222	up	yes
Os12g0634000	.	1.41251	0.00284932	0.0313192	up	yes
Os10g0137300	.	2.53933	0.00286083	0.0313988	up	yes
Os03g0407900	Serine/threonine-protein kinase At5g01020	1.88869	0.00286491	0.0314312	up	yes
Os04g0524600	Probable metal-nicotianamine transporter YSL12	2.17933	0.00288868	0.0316126	up	yes
Os08g0518600	.		0.00290583	0.0317605	up	yes
Os03g0650900	Probable E3 ubiquitin-protein ligase BAH1-like 1	1.0787	0.00291016	0.0317879	up	yes
Os03g0584400	Probable mitochondrial chaperone bcs1	1.96648	0.00294884	0.03212	up	yes
Os02g0756600	Protein EXORDIUM	2.05238	0.00302243	0.0327183	up	yes
Os02g0569000	Cytochrome P450 76M5	2.62514	0.00303215	0.0327789	up	yes
Os01g0605700	Bidirectional sugar transporter SWEET6b	1.09208	0.00313735	0.0336074	up	yes
Os01g0275950	.	1.76012	0.00315731	0.0337488	up	yes
Os08g0461600	.	1.70171	0.00320481	0.0341729	up	yes
Os11g0102700	NEDD8-specific protease 1	1.00198	0.00321746	0.0342806	up	yes
Os05g0151000	DNA-directed RNA polymerase II subunit 1	1.51344	0.00323771	0.0344397	up	yes
Os01g0681600	Protein SDE2 homolog	1.03802	0.00328074	0.0347809	up	yes
Os03g0816900	SCAR-like protein 1	1.6189	0.00333241	0.0352213	up	yes
EPlOsAg00000019088	.	2.95054	0.00333262	0.0352213	up	yes
Os02g0783700	Alpha-aminoadipic semialdehyde synthase	3.82049	0.00336697	0.0355054	up	yes
Os01g0105300	Putative AC transposase	2.73527	0.00337193	0.0355319	up	yes
Os01g0520600	Putative disease resistance RPP13-like protein 1	1.05635	0.00337852	0.0355691	up	yes
Os07g0421866	.	1.19792	0.0034032	0.0357966	up	yes
Os01g0187600	Cytokinin dehydrogenase 1	4.23791	0.00341502	0.0358886	up	yes
Os05g0312000	Mediator of RNA polymerase II transcription subunit 33A	1.0222	0.00348032	0.0364869	up	yes
Os11g0642400	Agmatine coumaroyltransferase-1		0.00349001	0.0365614	up	yes
Os10g0535800	.	1.16955	0.00349122	0.0365614	up	yes
Os12g0564600	Nuclear export mediator factor NEMF	1.5459	0.00350392	0.0366794	up	yes
Os04g0600300	Ubiquinol oxidase 1, mitochondrial	1.93502	0.00353652	0.036932	up	yes
Os08g0185900	Polyubiquitin (Fragment)	2.19885	0.00353979	0.0369551	up	yes
Os02g0118200	Probable serine/threonine-protein kinase Cx32, chloroplastic	1.02241	0.00355097	0.0370482	up	yes
Os03g0711525	Coatomer subunit alpha-2	1.20388	0.00355497	0.0370694	up	yes
Os06g0255200	Chromatin structure-remodeling complex protein SYD	2.57966	0.00361026	0.037545	up	yes
Os01g0785400	Probable indole-3-acetic acid-amido synthetase GH3.1	1.43894	0.00374815	0.0387175	up	yes
Os08g0559800	.	2.26662	0.00377326	0.0388792	up	yes
Os03g0801900	.	1.01485	0.00377993	0.038927	up	yes
Os02g0700500	Polyamine transporter PUT1	1.12059	0.00378642	0.0389709	up	yes
Os12g0432600	E3 ubiquitin-protein ligase ATL9	2.19709	0.00378817	0.0389775	up	yes
Os02g0650500	Probable receptor-like protein kinase At5g47070	1.16348	0.00386855	0.039641	up	yes
Os11g0195600	Amino acid permease 3	1.5724	0.00388265	0.0397505	up	yes
Os04g0194500	ABC transporter G family member 28	1.06005	0.00391146	0.0399752	up	yes
Os12g0464400	11-beta-hydroxysteroid dehydrogenase 1B	4.87738	0.00397573	0.0405134	up	yes
Os07g0151200	Probable inositol transporter 2	1.07902	0.003983	0.0405402	up	yes
Os01g0136100	16.9 kDa class I heat shock protein 1	4.87598	0.00398511	0.0405499	up	yes
Os02g0584800	.	1.11844	0.00402898	0.0408882	up	yes
Os03g0279700	Zinc finger protein ZAT11	2.03029	0.00403024	0.0408882	up	yes
Os02g0803300	Putative clathrin assembly protein At5g35200	1.31108	0.00403499	0.0409144	up	yes
Os07g0194100	SNF1-related protein kinase catalytic subunit alpha KIN11	1.70139	0.00409354	0.0413521	up	yes
Os01g0556400	Chaperone protein dnaJ 49	1.07178	0.00419162	0.0420752	up	yes
Os11g0266500	Disease resistance protein RPM1	1.06655	0.00420498	0.0421608	up	yes
Os03g0625700	Exocyst complex component SEC3A	1.03951	0.00429926	0.0428455	up	yes
Os06g0698822	Putative disease resistance RPP13-like protein 3	2.14309	0.00435107	0.0431917	up	yes
Os08g0189500	Germin-like protein 8-6	2.20096	0.00435817	0.0432365	up	yes
Os09g0572800	Pollen-specific protein C13	2.93134	0.00437875	0.0434048	up	yes
Os01g0155000	Probable carboxylesterase 15	2.82698	0.00440206	0.0435424	up	yes
Os02g0805100	Auxin-responsive protein IAA9	2.191	0.00440361	0.0435424	up	yes
EPlOsAg00000003981	Transcription initiation factor TFIID subunit 1	2.85644	0.00442039	0.0436566	up	yes
Os08g0556500	Peroxisome biogenesis protein 1	1.45545	0.0044703	0.0440125	up	yes
Os05g0549900	Putative lipid phosphate phosphatase 3, chloroplastic	1.60838	0.00452618	0.0444624	up	yes
Os08g0207800	Aspartic proteinase nepenthesin-2	2.49575	0.004634	0.0452038	up	yes
Os05g0421450	NAC domain-containing protein 48	1.4289	0.00465259	0.0453472	up	yes
Os10g0490800	Basic secretory protease (Fragments)	1.58313	0.00465695	0.0453643	up	yes
Os09g0364400	.	4.52303	0.0047121	0.0457485	up	yes
Os10g0134500	.	1.4725	0.00473649	0.0459597	up	yes
Os01g0965000	DNA-directed RNA polymerase V subunit 1	1.22947	0.00478968	0.0463985	up	yes
Os05g0506800	GDSL esterase/lipase At5g45910	4.83293	0.00480227	0.046494	up	yes
Os05g0529200	.	1.03992	0.0048041	0.046494	up	yes
Os06g0223900	.	1.52761	0.00482577	0.0466711	up	yes
Os12g0595800	Wall-associated receptor kinase-like 21	1.65833	0.0048411	0.0467811	up	yes
Os06g0324400	.		0.00485844	0.0468696	up	yes
Os06g0534200	.		0.00485844	0.0468696	up	yes
EPlOsAg00000011372	.		0.00487024	0.0468928	up	yes
Os06g0530400	NAC domain-containing protein 76	1.92967	0.00494939	0.0474327	up	yes
Os07g0535800	Cysteine-rich receptor-like protein kinase 25	1.65488	0.00496549	0.0475278	up	yes
Os01g0134700	.	1.1675	0.00497997	0.0476212	up	yes
Os01g0925100	.	1.53084	0.00499333	0.0476968	up	yes
Os04g0603300	.	2.90484	0.00500458	0.0477471	up	yes
Os05g0241100	Leucine--tRNA ligase, cytoplasmic	1.72561	0.00513053	0.0486645	up	yes
Os10g0142600	Wall-associated receptor kinase 2	2.60397	2.37894e-05	0.000687355	up	yes
Os10g0527400	Probable glutathione S-transferase GSTU6	2.8317	0.000159991	0.00317726	up	yes
Os02g0570400	Ent-cassa-12,15-diene synthase	2.75775	0.000160568	0.00318328	up	yes
Os01g0803300	WAT1-related protein At5g07050	1.7944	1.88764e-06	7.8056e-05	up	yes
Note: log2FC = log2 Fold Change, FDR = false discovery rate.

## Sheet: Table S4
	Table S4 Commonly upregulated genes in shoots of both rice genotypes.
gene ID	Annotation	Dongdao-4			Jigeng-88
		log2FC	P-Value	FDR	log2FC	P-Value	FDR	up/down	significant
EPlOsAg00000011365	.	2.50694	3.81e-10	2.22e-08	2.81049	8.29011e-09	6.24117e-07	up	yes
EPlOsAg00000017252	.	1.11827	0.00651885	0.0447011	1.22568	0.00442364	0.0436762	up	yes
EPlOsAg00000019405	.	2.66387	0.0045756	0.033854	3.19594	7.13092e-05	0.00169339	up	yes
EPlOsAg00000020648	.	3.81635	0.000863033	0.00901329	3.5167	2.33621e-06	9.44544e-05	up	yes
EPlOsAg00000036066	.	2.87585	1.13e-18	2.08e-16	2.7583	5.45652e-10	5.38438e-08	up	yes
EPlOsAg00000045565	.	1.68059	1.09e-11	7.99e-10	1.14723	0.0030318	0.0327789	up	yes
EPlOsAg00000047266	.	5.2264	0.000654494	0.00719113		0.000171065	0.0033627	up	yes
EPlOsAg00000051389	.	1.63081	0.00282432	0.0232756	1.62302	0.00223478	0.0260131	up	yes
Os01g0100900	Sphingosine-1-phosphate lyase	1.27841	3.67e-09	1.76e-07	1.30172	1.18829e-05	0.000387938	up	yes
Os01g0110400	Probable acetyl-CoA acetyltransferase, cytosolic 2	1.76427	1.13e-14	1.29e-12	1.55852	1.64663e-07	9.05827e-06	up	yes
Os01g0124000	Bowman-Birk type bran trypsin inhibitor	4.31817	3.6e-38	3.19e-35	1.21343	0.00297965	0.0323748	up	yes
Os01g0124200	Bowman-Birk type bran trypsin inhibitor	2.58484	3.41e-31	2.07e-28	1.58027	5.01951e-06	0.000185155	up	yes
Os01g0124401	Bowman-Birk type bran trypsin inhibitor	2.12471	3.81e-15	4.56e-13	2.42271	1.55943e-06	6.60291e-05	up	yes
Os01g0127900	Mannose-6-phosphate isomerase 1	1.46156	5.73e-05	0.00093055	1.15462	0.00270606	0.0300758	up	yes
Os01g0128000	Transcription factor MYB108	2.04143	0.000651468	0.0071647	3.61113	1.00183e-09	9.38224e-08	up	yes
Os01g0128200	Endonuclease 4	2.43224	3.13e-11	2.16e-09	2.24664	0.00020596	0.00391862	up	yes
Os01g0130000	Metal tolerance protein 7	1.30683	4.26e-07	1.34e-05	1.61353	1.17754e-05	0.000384787	up	yes
Os01g0138400	Probable receptor-like protein kinase At1g67000	3.2556	8.02e-06	0.000172127	4.26896	1.61865e-13	3.28736e-11	up	yes
Os01g0138800	Protein NtpR	3.04939	1.87e-12	1.55e-10	3.1127	2.33983e-10	2.56223e-08	up	yes
Os01g0159400	Acyl-coenzyme A oxidase 4, peroxisomal	1.23038	5.27e-08	2.01e-06	1.12609	0.000122114	0.00257369	up	yes
Os01g0159800	Transcription factor bHLH51	1.02811	0.000984643	0.010047	1.27172	0.000727257	0.0108659	up	yes
Os01g0160700	Receptor-like protein 12	5.54813	2.43e-14	2.68e-12	4.44493	3.58166e-15	9.40712e-13	up	yes
Os01g0160800	Protein synthesis inhibitor II	5.33658	3.2e-62	1.23e-58	6.06328	8.91685e-05	0.00201607	up	yes
Os01g0187900	Transcription factor DIVARICATA	2.44081	6.6e-16	8.52e-14	2.54292	1.34262e-11	1.94608e-09	up	yes
Os01g0189800	.	1.33364	3.86e-08	1.51e-06	1.06084	0.000547389	0.00871134	up	yes
Os01g0192300	Transcription factor DIVARICATA	2.35198	2.52e-24	8.25e-22	1.88929	1.24797e-08	9.00707e-07	up	yes
Os01g0217500	Protein DJ-1 homolog B	1.77572	2.08e-07	6.94e-06	1.43233	0.000365696	0.00629595	up	yes
Os01g0221000	Probable indole-3-acetic acid-amido synthetase GH3.12	1.35719	4.08e-05	0.000695901	1.68162	1.06222e-05	0.000353723	up	yes
Os01g0221100	Probable indole-3-acetic acid-amido synthetase GH3.3	1.4396	0.000772984	0.00826738	1.80058	0.000285754	0.00512196	up	yes
Os01g0222600	.	1.90304	7.99e-05	0.0012346	1.22041	3.6742e-05	0.000994938	up	yes
Os01g0225000	Mitochondrial arginine transporter BAC2	1.86728	1.79e-09	9.05e-08	1.95544	8.5644e-06	0.000295704	up	yes
Os01g0227100	Probable chlorophyll(ide) b reductase NYC1, chloroplastic	1.04173	3.24e-06	7.98e-05	1.49499	4.33047e-05	0.00113143	up	yes
Os01g0227700	Cytochrome P450 71A1	2.0719	7.34e-06	0.000159625	1.64311	0.000208784	0.00396373	up	yes
Os01g0228500	.	3.91402	2.72e-14	2.97e-12	3.60121	1.30029e-08	9.30775e-07	up	yes
Os01g0232500	Probable ubiquitin-conjugating enzyme E2 26	1.50025	6.79e-06	0.000149312	1.50449	0.000293782	0.00524126	up	yes
Os01g0233900	Probable ubiquitin-conjugating enzyme E2 25	1.36127	0.000114926	0.00168051	1.26477	0.00218677	0.0255479	up	yes
Os01g0246700	WRKY transcription factor 6	1.86592	6.11e-14	6.28e-12	1.79973	2.59773e-07	1.36868e-05	up	yes
Os01g0257300	Flowering-promoting factor 1-like protein 1	3.74759	1.21e-10	7.69e-09	4.42539	2.8203e-12	4.62529e-10	up	yes
Os01g0264000	Cyclic dof factor 2	2.31116	6.5e-20	1.43e-17	2.43751	7.20429e-14	1.52521e-11	up	yes
Os01g0283300	.	1.85733	8.08e-18	1.33e-15	1.89976	7.2571e-06	0.000256324	up	yes
Os01g0290800	ABC transporter B family member 4	1.30468	2e-05	0.000378289	1.36474	6.45478e-06	0.000230786	up	yes
Os01g0298400	Transcription factor MYB108	3.45557	6.78e-06	0.000149077	3.6141	2.00601e-10	2.23708e-08	up	yes
Os01g0307624	.	2.11768	8.69e-05	0.00132551	2.16992	0.00107482	0.0146922	up	yes
Os01g0313300	Ethylene-responsive transcription factor ERF071	1.8693	1.58e-07	5.45e-06	1.46249	0.00104492	0.0143649	up	yes
Os01g0314000	.	2.10651	1.27e-06	3.55e-05	3.91792	2.97064e-17	9.97792e-15	up	yes
Os01g0314100	Lipoamide acyltransferase component of branched-chain alpha-keto acid dehydrogenase complex, mitochondrial	1.67005	3.54e-13	3.31e-11	2.06884	1.75169e-11	2.46733e-09	up	yes
Os01g0322300	Soluble inorganic pyrophosphatase		1.23e-12	1.06e-10		7.25553e-08	4.43871e-06	up	yes
Os01g0348900	Salt stress-induced protein	2.6492	2.6e-14	2.86e-12	4.40386	3.6101e-19	1.57957e-16	up	yes
Os01g0361800	Acyltransferase-like protein At3g26840, chloroplastic	1.14331	0.00215537	0.0187584	1.24582	0.000831417	0.0120411	up	yes
Os01g0382400	Pathogenesis-related protein PRMS	2.93238	3.79e-22	1.07e-19	3.0167	5.55474e-09	4.39996e-07	up	yes
Os01g0385400	S-type anion channel SLAH3	3.96461	1.1e-22	3.16e-20	4.3641	5.24045e-06	0.000191642	up	yes
Os01g0386500	.		1.4e-10	8.8e-09		3.28133e-10	3.43184e-08	up	yes
Os01g0511100	Universal stress protein A-like protein	3.34839	2.16e-43	2.99e-40	3.35544	1.95532e-18	7.94223e-16	up	yes
Os01g0523401	30S ribosomal protein S18, chloroplastic	2.56791	1.33e-07	4.68e-06	2.40347	3.16064e-06	0.000122268	up	yes
Os01g0537250	.	1.52661	3.36e-05	0.000591723	2.24235	6.56851e-05	0.00159115	up	yes
Os01g0546400	WAT1-related protein At5g64700	1.09897	7.61e-05	0.00118486	1.06951	0.00307649	0.0330874	up	yes
Os01g0548600	Cysteine-rich receptor-like protein kinase 2	2.13842	3.12e-06	7.71e-05	3.22082	2.1093e-09	1.86537e-07	up	yes
Os01g0562600	UPF0481 protein At3g47200	1.0982	0.00203815	0.0179549	1.35036	0.00238512	0.0274003	up	yes
Os01g0563000	Peptidyl-prolyl cis-trans isomerase FKBP62	1.00328	4.62e-06	0.000108216	1.29898	9.45047e-05	0.00210544	up	yes
Os01g0566500	Carotenoid cleavage dioxygenase 8 homolog A, chloroplastic	4.10363	3.78e-18	6.48e-16	2.06746	5.25423e-05	0.00132562	up	yes
Os01g0606900	DnaJ homolog subfamily B member 6-A	4.16221	9.02e-05	0.00137088	5.31599	1.71458e-06	7.19011e-05	up	yes
Os01g0609200	ABC transporter G family member 35	3.84694	3.54e-16	4.75e-14	7.70664	4.65751e-31	5.42321e-28	up	yes
Os01g0609300	ABC transporter G family member 36	2.58002	1.09e-05	0.000222827	3.2874	4.03998e-07	2.00177e-05	up	yes
Os01g0609501	ABC transporter G family member 36	3.50645	0.00472475	0.0347147	3.35219	0.000218387	0.00411473	up	yes
Os01g0609900	ABC transporter G family member 37	2.2749	2.23e-19	4.61e-17	2.96843	7.45564e-11	9.17044e-09	up	yes
Os01g0612500	Acyl-protein thioesterase 2	2.98259	2.25e-14	2.5e-12	1.5734	0.00322698	0.034351	up	yes
Os01g0614900	Ubiquitin-like modifier-activating enzyme atg7	1.43401	7.66e-10	4.22e-08	1.61996	1.70199e-05	0.000523361	up	yes
Os01g0615050	Subtilisin-chymotrypsin inhibitor-2A	1.98857	2.26e-17	3.55e-15	2.63173	1.58519e-06	6.69695e-05	up	yes
Os01g0615100	Subtilisin-chymotrypsin inhibitor-2A	3.21338	1.89e-38	1.72e-35	4.11752	5.7984e-08	3.64298e-06	up	yes
Os01g0623200	S-type anion channel SLAH2	3.83103	1.8e-48	3.12e-45	2.45116	1.19234e-07	6.79459e-06	up	yes
Os01g0644000	.	2.2601	1.59e-20	3.8e-18	2.43143	1.09044e-12	1.96347e-10	up	yes
Os01g0647200	.	3.91047	3.64e-16	4.84e-14	6.92307	3.284e-19	1.48983e-16	up	yes
Os01g0692000	Glutathione S-transferase U17	1.88398	3.24e-05	0.000573934	1.77416	0.000213352	0.0040351	up	yes
Os01g0699400	Mitogen-activated protein kinase kinase kinase A	1.20902	0.00128273	0.0124014	2.08236	3.08441e-05	0.000857838	up	yes
Os01g0699600	Mitogen-activated protein kinase kinase kinase A	1.69172	2.64e-05	0.000478497	1.64356	1.43363e-06	6.12967e-05	up	yes
Os01g0702000	Bifunctional nuclease 1	2.19017	8.41e-08	3.06e-06	1.57675	0.00252413	0.028609	up	yes
Os01g0705200	.	1.44909	2.96e-05	0.000529046	3.55618	7.00668e-09	5.3737e-07	up	yes
Os01g0706600	.	2.04613	9.16e-07	2.65e-05	3.57405	2.61643e-14	5.97366e-12	up	yes
Os01g0707500	Transcription factor bHLH87	1.19008	0.000976249	0.00997306	1.2971	0.000751901	0.0111247	up	yes
Os01g0708500	Probable cytokinin riboside 5'-monophosphate phosphoribohydrolase LOGL1	1.63935	2.43e-07	8e-06	1.0983	0.00363795	0.0377817	up	yes
Os01g0727500	Probable complex I intermediate-associated protein 30	1.6033	4.73e-08	1.81e-06	1.80527	3.2244e-08	2.14135e-06	up	yes
Os01g0727700	.	2.05585	0.00224997	0.019411	4.39558	0.00452467	0.0444601	up	yes
Os01g0730200	.	1.27034	0.000871667	0.00908429	1.52346	0.00198538	0.0237186	up	yes
Os01g0733200	Heat stress transcription factor C-1b	4.37628	4.46e-09	2.11e-07	4.02886	8.63162e-06	0.000296771	up	yes
Os01g0739500	.	1.19948	1.36e-06	3.75e-05	1.03577	0.00157621	0.0197844	up	yes
Os01g0740500	Probable glutamate carboxypeptidase 2	2.05559	8.44e-15	9.84e-13	2.3914	1.68855e-12	2.90563e-10	up	yes
Os01g0786800	.	1.07306	0.000318389	0.00396915	1.02143	0.00339292	0.0356992	up	yes
Os01g0795400	Subtilisin-like protease SBT3.5	4.24619	1.76e-21	4.54e-19	4.43478	4.05658e-15	1.04966e-12	up	yes
Os01g0796400	Probable 3-hydroxybutyryl-CoA dehydrogenase	1.4799	9.55e-10	5.14e-08	1.16027	0.000100529	0.00221277	up	yes
Os01g0803200	Cysteine proteinase inhibitor 1	1.802	6.19e-17	9.07e-15	1.7505	5.37793e-07	2.58118e-05	up	yes
Os01g0805400	UDP-glycosyltransferase 87A1	1.544	3.33e-06	8.17e-05	1.70517	2.22327e-05	0.000653181	up	yes
Os01g0814700	F-box protein SKIP24	1.2986	2.26e-05	0.000418822	1.08922	0.00103785	0.0142878	up	yes
Os01g0823700	RING-H2 finger protein ATL39	1.82749	0.000285428	0.0036424	1.69531	0.00298798	0.032435	up	yes
Os01g0837000	Ankyrin repeat-containing protein At3g12360	1.11341	0.000276064	0.00354606	1.21625	0.00058738	0.00922589	up	yes
Os01g0847100	.	2.33575	0.000156563	0.00218823	3.03611	3.45316e-09	2.83825e-07	up	yes
Os01g0848200	Delta-1-pyrroline-5-carboxylate synthase	1.83973	2.77e-07	9.01e-06	2.09433	3.80216e-06	0.00014421	up	yes
Os01g0851100	Uncharacterized protein At1g04910	1.30381	2.51e-06	6.38e-05	1.10861	0.00164881	0.0204887	up	yes
Os01g0859100	Zinc finger protein WIP4	3.81135	4.82e-07	1.5e-05	3.50343	5.43808e-08	3.44136e-06	up	yes
Os01g0865400	Putative UDP-rhamnose:rhamnosyltransferase 1	1.45372	1.86e-06	4.93e-05	1.1169	0.00323945	0.0344476	up	yes
Os01g0867300	G-box-binding factor 4	1.69516	1.02e-12	8.86e-11	1.42224	4.38591e-06	0.000164211	up	yes
Os01g0872700	5'-3' exoribonuclease 3	1.11711	0.00117169	0.0115255	1.0205	0.000468171	0.00768523	up	yes
Os01g0879200	.	1.20232	0.000626063	0.00694042	2.18013	1.26349e-07	7.15336e-06	up	yes
Os01g0881400	5' exonuclease Apollo	1.62995	0.000251824	0.00328624	1.4473	0.00247141	0.028176	up	yes
Os01g0888900	.	2.55641	1.15e-18	2.1e-16	2.70537	3.33495e-07	1.68835e-05	up	yes
Os01g0899200	Probable methyltransferase PMT19	1.23639	7.14e-06	0.0001557	1.30091	0.000239295	0.00444393	up	yes
Os01g0902100	ABC transporter C family member 3	2.60194	7.26e-18	1.2e-15	2.18216	7.74162e-06	0.000271789	up	yes
Os01g0905200	.	1.01293	0.000800437	0.00849278	1.87303	9.43044e-07	4.22339e-05	up	yes
Os01g0923700	Histidine kinase 3	1.0688	1.39e-06	3.83e-05	1.20291	3.53023e-05	0.000961919	up	yes
Os01g0940700	Glucan endo-1,3-beta-glucosidase, acidic isoform	2.21921	1.37e-22	3.89e-20	3.07288	8.58901e-06	0.000295889	up	yes
Os01g0940800	Glucan endo-1,3-beta-glucosidase GII	2.24313	1.27e-19	2.72e-17	2.66948	0.000482239	0.00786441	up	yes
Os01g0944700	Glucan endo-1,3-beta-glucosidase GII	2.3209	1.32e-19	2.83e-17	2.59712	2.90954e-08	1.95079e-06	up	yes
Os01g0946700	Glucan endo-1,3-beta-glucosidase GV	2.88308	8.88e-08	3.23e-06	5.44305	7.97547e-06	0.000278878	up	yes
Os01g0954500	Protein LATERAL ROOT PRIMORDIUM 1	1.07602	4.14e-05	0.000704705	1.19074	0.000425726	0.00709177	up	yes
Os01g0955100	Probable calcium-binding protein CML31	1.03028	0.000441529	0.00522604	1.93755	1.49314e-05	0.000470602	up	yes
Os01g0959750	.	1.568	4.35e-10	2.51e-08	1.31581	0.000343355	0.00596424	up	yes
Os01g0960900	Protein NRT1/ PTR FAMILY 2.7	4.4793	2.58e-41	2.98e-38	4.0466	9.09115e-21	4.88572e-18	up	yes
Os01g0961000	.	1.59425	7.41e-06	0.000160888	1.09071	0.000642283	0.00984746	up	yes
Os01g0962100	.	2.01749	2.84e-11	1.98e-09	2.81684	3.23088e-10	3.39943e-08	up	yes
Os01g0975000	.	1.18204	0.00085222	0.0089165	1.30913	0.000363451	0.00626348	up	yes
Os01g0976500	.	2.01185	2.01e-07	6.78e-06	2.33657	7.44718e-07	3.42747e-05	up	yes
Os02g0101000	Vacuolar amino acid transporter 1	1.22462	4.07e-08	1.59e-06	1.11931	0.000110464	0.00238669	up	yes
Os02g0113200	Obtusifoliol 14-alpha demethylase	8.44392	7.39e-83	1.28e-78	12.7669	7.99387e-43	1.74526e-39	up	yes
Os02g0122100	Poly(A) RNA polymerase cid13	1.99004	1.14e-06	3.22e-05	1.78411	6.36229e-05	0.00155745	up	yes
Os02g0131050	.	1.96517	1.76e-06	4.71e-05	2.16354	0.0025635	0.0288816	up	yes
Os02g0140800	.	3.7074	0.00175879	0.0159568	3.59739	0.000777311	0.0114088	up	yes
Os02g0141100	Auxin response factor 5	1.21908	0.000668674	0.00732601	1.36646	0.000157138	0.00312949	up	yes
Os02g0151100	Putative leucine-rich repeat receptor-like protein kinase At2g19210	1.31888	0.00185452	0.0166335	1.29249	0.00493845	0.0473408	up	yes
Os02g0160250	.	1.3496	9e-05	0.00136771	1.3702	0.000964507	0.0134877	up	yes
Os02g0161100	Formin-like protein 10	2.30308	4.7e-10	2.68e-08	2.52561	4.36158e-09	3.52683e-07	up	yes
Os02g0162600	.	1.42729	1.1e-09	5.85e-08	1.30043	0.000736263	0.0109397	up	yes
Os02g0168200	Putative Myb family transcription factor At1g14600	5.00506	6.84e-10	3.79e-08	5.32287	4.30476e-17	1.43213e-14	up	yes
Os02g0173000	Urease accessory protein D	1.40644	0.00181571	0.0163657	1.44376	0.00373753	0.0386614	up	yes
Os02g0182850	.	1.52343	0.000345887	0.00426155	1.56393	0.00131522	0.0172358	up	yes
Os02g0226300	Mitochondrial substrate carrier family protein B	1.2098	0.000102596	0.00152184	1.35566	4.26718e-05	0.00112254	up	yes
Os02g0227100	.	2.79549	8.62e-07	2.51e-05	3.22906	1.28576e-08	9.2226e-07	up	yes
Os02g0232000	Heat stress transcription factor C-2a	1.25392	1.87e-06	4.94e-05	1.83526	7.6296e-07	3.4976e-05	up	yes
Os02g0240100	Peroxidase 70	3.55384	1.99e-07	6.7e-06	2.08406	5.12965e-05	0.00130035	up	yes
Os02g0241100	Probable LRR receptor-like serine/threonine-protein kinase At2g24230	2.13702	2.57e-17	3.98e-15	2.19656	5.64673e-09	4.4426e-07	up	yes
Os02g0264700	.	1.08436	0.000940511	0.00967075	1.20829	0.000331103	0.00578594	up	yes
Os02g0276200	Peroxyureidoacrylate/ureidoacrylate amidohydrolase RutB	1.70604	2.63e-09	1.28e-07	2.73636	6.63323e-12	1.00308e-09	up	yes
Os02g0324700	.	1.37406	1.28e-09	6.66e-08	1.02847	0.000413729	0.00693493	up	yes
Os02g0327500	.	1.14898	0.00336506	0.0265622	1.20925	0.000402351	0.00678326	up	yes
Os02g0332450	.	3.00381	4.05e-10	2.34e-08	4.66388	2.84114e-18	1.1278e-15	up	yes
Os02g0332700	.	1.31563	1.2e-07	4.27e-06	1.04715	0.00114741	0.0154397	up	yes
Os02g0466400	Inositol-tetrakisphosphate 1-kinase 1	6.56994	2.78e-21	6.96e-19	5.3481	7.17037e-09	5.48086e-07	up	yes
Os02g0467600	Cytochrome P450 CYP73A100	2.96322	1.01e-05	0.000208886	3.06803	0.00014874	0.00300131	up	yes
Os02g0469300	MORC family CW-type zinc finger protein 4	1.19328	0.000164096	0.00227337	1.57612	6.03709e-05	0.00149248	up	yes
Os02g0526400	Chaperone protein ClpD1, chloroplastic	2.57828	3.47e-30	1.85e-27	2.53802	0.00149227	0.0189833	up	yes
Os02g0548700	U-box domain-containing protein 26	1.24701	2.36e-06	6.06e-05	1.90205	1.28906e-07	7.26279e-06	up	yes
Os02g0562300	.	1.24629	0.000179709	0.00245928	1.36422	2.85451e-06	0.000111912	up	yes
Os02g0574500	Hexose carrier protein HEX6	1.3873	1.42e-09	7.36e-08	1.59472	9.35996e-06	0.000316211	up	yes
Os02g0579000	NAC domain-containing protein 100	1.47567	5.09e-05	0.000839489	2.97501	7.09386e-14	1.51099e-11	up	yes
Os02g0582900	.	2.53421	0.00203097	0.0179144	2.98326	3.68975e-06	0.000140562	up	yes
Os02g0627100	Phenylalanine ammonia-lyase	1.36381	2.24e-10	1.37e-08	1.19876	0.000783691	0.0114784	up	yes
Os02g0629000	.	2.61885	6.3e-13	5.6e-11	3.08405	5.57001e-14	1.20852e-11	up	yes
Os02g0637000	Putative ripening-related protein 2	1.15318	4.63e-05	0.000775163	1.62512	9.16861e-06	0.000311252	up	yes
Os02g0639300	.	4.5716	3.63e-06	8.74e-05	3.4014	0.00252116	0.0286031	up	yes
Os02g0644000	Vacuolar-processing enzyme	1.9275	7.95e-14	8.01e-12	1.33402	2.76181e-05	0.000779914	up	yes
Os02g0649300	Homeobox-leucine zipper protein HOX24	4.82167	1.38e-66	6.82e-63	5.50492	5.24254e-37	9.15662e-34	up	yes
Os02g0654400	Transcription initiation factor TFIID subunit 4b	1.19702	0.000321725	0.00399943	1.31556	9.0777e-06	0.000308465	up	yes
Os02g0670900	Proton-coupled amino acid transporter 3	1.68928	3.06e-15	3.7e-13	1.38916	5.20689e-05	0.00131612	up	yes
Os02g0682300	Probable E3 ubiquitin-protein ligase XERICO	2.16411	1.02e-14	1.17e-12	1.93587	6.33906e-09	4.9208e-07	up	yes
Os02g0685200	Protein REVEILLE 1	1.17136	1.01e-06	2.89e-05	1.36469	2.77151e-06	0.000109455	up	yes
Os02g0689900	Protein NRT1/ PTR FAMILY 7.3	2.33434	1.27e-24	4.45e-22	1.46107	0.000176901	0.00345417	up	yes
Os02g0705400	.	1.03063	2.08e-05	0.000390946	1.4112	0.000146995	0.00297671	up	yes
Os02g0707900	Universal stress protein A-like protein	1.39177	2.91e-07	9.42e-06	1.42197	1.52612e-05	0.000478549	up	yes
Os02g0712700	Probable L-type lectin-domain containing receptor kinase S.5	1.97304	2.48e-12	2e-10	3.56651	1.48304e-15	4.11156e-13	up	yes
Os02g0714000	RNA-binding protein 24	1.13012	5.36e-07	1.64e-05	1.2657	1.6985e-05	0.000522749	up	yes
Os02g0716800	Protein NRT1/ PTR FAMILY 7.3	1.67324	1.25e-09	6.5e-08	2.31259	7.35352e-09	5.59637e-07	up	yes
Os02g0719600	Anthranilate O-methyltransferase 1	2.74406	8.91e-09	3.96e-07	1.87626	0.00510806	0.0485405	up	yes
Os02g0720450	Protein ASPARTIC PROTEASE IN GUARD CELL 1	1.2442	0.00583573	0.0410398	1.43889	0.000973646	0.0135828	up	yes
Os02g0724000	Zinc finger protein CONSTANS-LIKE 9	1.58599	1.64e-10	1.01e-08	1.54528	9.96091e-07	4.45525e-05	up	yes
Os02g0730000	Aldehyde dehydrogenase family 2 member B7, mitochondrial	2.99695	2.1e-16	2.94e-14	2.25584	2.20391e-07	1.1718e-05	up	yes
Os02g0731500	.	2.28576	1.52e-07	5.27e-06	3.0081	5.44381e-10	5.38438e-08	up	yes
Os02g0740500	.	1.26042	0.000134819	0.00192636	2.01159	7.13494e-08	4.38028e-06	up	yes
Os02g0742550	Protease Do-like 9	1.0873	0.000322865	0.00401217	1.16026	0.000810442	0.0118009	up	yes
Os02g0755900	7-deoxyloganetin glucosyltransferase	5.61741	1.51e-24	5.17e-22	6.57604	1.68992e-11	2.38998e-09	up	yes
Os02g0767800	Ethylene-responsive transcription factor ERF012	2.33307	0.0010854	0.01087	2.43362	0.000427766	0.00711896	up	yes
Os02g0781700	.	1.24118	2.72e-08	1.1e-06	1.06123	0.000242064	0.00446922	up	yes
Os02g0783625	Alpha-aminoadipic semialdehyde synthase	1.93811	2.99e-16	4.05e-14	2.59532	1.27552e-11	1.85653e-09	up	yes
Os02g0790500	Probable alpha,alpha-trehalose-phosphate synthase [UDP-forming] 10	1.18445	9.12e-08	3.31e-06	1.59599	5.14232e-06	0.000188743	up	yes
Os02g0821900	.	1.20023	1.34e-07	4.71e-06	1.21642	0.00089386	0.0127394	up	yes
Os02g0822900	U-box domain-containing protein 33	3.29849	1.98e-09	9.9e-08	2.39416	0.00160349	0.0200619	up	yes
Os02g0824100	Cytochrome P450 714C3	4.02779	0.000311538	0.00390082	5.72402	0.00301814	0.0327015	up	yes
Os02g0828200	.	2.61176	7.79e-10	4.27e-08	1.35404	0.00273874	0.0303617	up	yes
Os02g0832400	Callose synthase 3	1.70249	1.87e-05	0.000357227	1.8704	8.18185e-06	0.000284954	up	yes
Os03g0122300	Naringenin,2-oxoglutarate 3-dioxygenase	1.88367	1.91e-15	2.37e-13	1.84303	2.82845e-07	1.48131e-05	up	yes
Os03g0129100	MLO protein homolog 1	1.51321	5.29e-09	2.46e-07	1.66627	4.87418e-05	0.00124919	up	yes
Os03g0129400	.	2.79777	7.86e-09	3.54e-07	1.64048	0.000897061	0.0127694	up	yes
Os03g0131100	Protein NLP1	1.34864	6.31e-06	0.000140311	1.17995	5.10596e-05	0.00129604	up	yes
Os03g0132800	Probable serine/threonine-protein kinase At4g35230	1.2706	1.14e-08	4.94e-07	1.39526	1.91722e-06	7.88837e-05	up	yes
Os03g0133100	.	3.83708	6.03e-13	5.39e-11	4.43026	2.71978e-06	0.000107963	up	yes
Os03g0133400	Chitin elicitor-binding protein	1.34711	5.19e-10	2.94e-08	1.03756	0.000228849	0.0042887	up	yes
Os03g0134500	Cytochrome P450 78A6	2.08037	0.000551364	0.00624021	2.70911	1.14681e-05	0.000375799	up	yes
Os03g0142500	Uncharacterized protein sll0103	2.13849	1.31e-06	3.65e-05	3.75293	4.90998e-17	1.61807e-14	up	yes
Os03g0153900	FAD-dependent urate hydroxylase	1.70767	4.02e-11	2.74e-09	1.59986	1.92547e-06	7.90371e-05	up	yes
Os03g0154100	FAD-dependent urate hydroxylase	2.40945	5.35e-17	7.98e-15	1.82643	4.20522e-07	2.07775e-05	up	yes
Os03g0161500	.	1.63909	2.26e-12	1.84e-10	1.51011	7.69319e-05	0.00179758	up	yes
Os03g0165266	SNF2 domain-containing protein CLASSY 4	2.37233	1.4e-06	3.85e-05	1.59755	0.00492453	0.0472592	up	yes
Os03g0168200	.	2.51194	1.39e-17	2.22e-15	2.41324	3.57807e-08	2.34501e-06	up	yes
Os03g0168300	.	1.66846	1.47e-07	5.13e-06	2.93884	6.20837e-05	0.00152726	up	yes
Os03g0182400	Phosphoinositide phosphatase SAC2	1.1508	0.000125327	0.00180791	1.09939	9.14408e-05	0.00205354	up	yes
Os03g0183000	Ethylene-responsive transcription factor 1	1.57181	3.89e-06	9.29e-05	1.29631	5.81864e-05	0.00144873	up	yes
Os03g0184100	.	1.742	0.000157942	0.00220133	2.91096	6.07376e-09	4.75715e-07	up	yes
Os03g0184550	Putative dihydroflavonol-4-reductase	2.47596	0.000221564	0.00293787	4.02536	2.30931e-17	7.9087e-15	up	yes
Os03g0187100	.	1.22445	0.000339468	0.00419231	1.20719	4.81735e-05	0.00123735	up	yes
Os03g0194900	Cytochrome b561 and DOMON domain-containing protein At5g48750	1.70794	3.84e-14	4.11e-12	2.04708	7.25178e-08	4.43871e-06	up	yes
Os03g0195100	Aminotransferase ALD1 homolog	3.17257	5.51e-20	1.22e-17	3.45296	3.16457e-06	0.000122284	up	yes
Os03g0203200	Probable strigolactone esterase D14	1.35443	5.81e-10	3.26e-08	1.05622	0.000140028	0.00286721	up	yes
Os03g0203451	.	2.34435	1.49e-06	4.07e-05	2.73637	1.44335e-06	6.16161e-05	up	yes
Os03g0205000	Activating signal cointegrator 1 complex subunit 2	1.14321	1.08e-06	3.06e-05	1.14857	0.000106595	0.00231566	up	yes
Os03g0219300	Tubulin alpha-2 chain	1.38675	3.45e-09	1.67e-07	1.3216	0.000387945	0.00660736	up	yes
Os03g0230300	Inactive poly [ADP-ribose] polymerase RCD1	2.46826	5.32e-23	1.55e-20	3.08122	4.87158e-11	6.25639e-09	up	yes
Os03g0231600	Branched-chain-amino-acid aminotransferase 5, chloroplastic	1.03824	0.00741742	0.049489	2.12712	9.0027e-08	5.28542e-06	up	yes
Os03g0233900	Non-symbiotic hemoglobin 1	3.94227	4.06e-30	2.13e-27	4.26677	2.01913e-12	3.40736e-10	up	yes
Os03g0247200	.	1.92098	4.36e-05	0.00073665	1.95166	0.000273541	0.00494839	up	yes
Os03g0257600	.	1.82504	1.03e-08	4.49e-07	2.27566	8.6749e-10	8.25699e-08	up	yes
Os03g0258200	Probable carboxylesterase 17	2.36196	8.22e-19	1.56e-16	2.71977	1.34769e-12	2.38973e-10	up	yes
Os03g0268600	Probable protein phosphatase 2C 30	1.72758	6.37e-06	0.000141329	2.05669	8.60018e-05	0.00195714	up	yes
Os03g0277300	Heat shock cognate 70 kDa protein	2.6436	3.62e-13	3.37e-11	3.45875	9.47477e-13	1.73284e-10	up	yes
Os03g0277600	Cysteine-rich repeat secretory protein 55	2.74007	1.72e-05	0.000332399	2.76471	0.00118682	0.0158721	up	yes
Os03g0277700	Cysteine-rich repeat secretory protein 55	5.09442	3.24e-06	7.99e-05	6.1934	1.99464e-29	1.99076e-26	up	yes
Os03g0285200	.	2.12061	2.46e-10	1.5e-08	1.52416	4.02783e-05	0.00107405	up	yes
Os03g0285800	Mitogen-activated protein kinase 5	1.06832	0.00556902	0.0395173	1.06659	0.00445555	0.0439168	up	yes
Os03g0288000	Metallothionein-like protein 1B	5.41272	0.00140487	0.0133085	4.90408	7.46881e-15	1.83733e-12	up	yes
Os03g0289800	Probable 2-oxoglutarate/Fe(II)-dependent dioxygenase	2.04982	0.000277005	0.00355324	1.6684	0.0013717	0.0178326	up	yes
Os03g0291500	Asparagine synthetase [glutamine-hydrolyzing] 1	1.48804	1.49e-08	6.3e-07	3.38031	5.89027e-22	3.54757e-19	up	yes
Os03g0298300	CASP-like protein 4B2	1.03271	5.29e-06	0.00012104	1.0498	0.000392743	0.00666308	up	yes
Os03g0300400	Pathogenesis-related protein 1	1.73423	2.17e-14	2.41e-12	2.71284	1.64227e-17	5.73676e-15	up	yes
Os03g0305100	Acetate/butyrate--CoA ligase AAE7, peroxisomal	2.19452	1.35e-08	5.76e-07	1.94299	0.00194066	0.023288	up	yes
Os03g0305600	Outer envelope pore protein 16-2, chloroplastic	3.95463	9.67e-09	4.28e-07	3.67572	1.20712e-12	2.15139e-10	up	yes
Os03g0307200	Nicotianamine synthase 2	103.162	1.05e-19	2.28e-17	8.98031	5.62402e-44	1.40327e-40	up	yes
Os03g0307300	Nicotianamine synthase 1	19.6937	1.1337e-05	0.000372792	6.28985	6.42e-14	6.55e-12	up	yes
Os03g0307800	Histone-lysine N-methyltransferase EZ3	1.27233	0.00549382	0.0390799	1.45989	0.00210597	0.0247947	up	yes
Os03g0315400	Transcription factor MYB108	2.20951	9.68e-09	4.28e-07	2.78865	3.31258e-07	1.67946e-05	up	yes
Os03g0322900	Late embryogenesis abundant protein 1	1.79736	1e-05	0.000207874	3.33134	5.57296e-12	8.6522e-10	up	yes
Os03g0324900	E3 ubiquitin-protein ligase RING1-like	1.65623	2.01e-08	8.24e-07	1.51952	0.000651553	0.00993846	up	yes
Os03g0326200	Phospholipid-transporting ATPase 1	2.49825	0.00254988	0.0214635	2.56132	0.00129192	0.0169787	up	yes
Os03g0327800	NAC transcription factor ONAC010	2.53822	1.12e-18	2.08e-16	3.62276	3.88132e-19	1.67385e-16	up	yes
Os03g0335300	Vacuolar-sorting receptor 1	1.17329	4.35e-08	1.69e-06	1.04549	0.001126	0.0152172	up	yes
Os03g0347900	Alpha-humulene synthase	2.27584	6.42e-08	2.41e-06	2.10698	2.43142e-09	2.09715e-07	up	yes
Os03g0348500	.	1.9097	0.00020978	0.00280959	2.14485	0.000132753	0.00274886	up	yes
Os03g0351700	.	2.45772	7.33e-08	2.71e-06	2.34192	2.35299e-06	9.49317e-05	up	yes
Os03g0358000	HUA2-like protein 2	1.15428	0.000314112	0.00392453	1.10742	0.000114539	0.00245314	up	yes
Os03g0374600	Glucan endo-1,3-beta-glucosidase 3	1.04813	0.000192609	0.00260889	1.31656	8.6688e-05	0.00197001	up	yes
Os03g0429800	Xanthine dehydrogenase	1.18312	5.87e-07	1.79e-05	1.36156	2.61821e-06	0.000104168	up	yes
Os03g0431600	.	5.80616	3.66e-06	8.82e-05	6.95351	3.96852e-05	0.00105985	up	yes
Os03g0432100	Pyruvate, phosphate dikinase 2	3.94215	2.79e-30	1.51e-27	2.44984	8.65045e-08	5.12165e-06	up	yes
Os03g0437200	Zinc finger protein 1	2.90275	4.77e-09	2.23e-07	2.08319	9.67717e-05	0.00214178	up	yes
Os03g0554950	.	2.14386	0.00211375	0.0184938	1.51927	0.000933511	0.0131478	up	yes
Os03g0561400	Gypsy retrotransposon integrase-like protein 1	4.92188	0.00068987	0.00752963	8.05092	4.71127e-23	3.29148e-20	up	yes
Os03g0571900	Protein TRANSPARENT TESTA 12	1.07386	0.00100111	0.010176	1.0967	0.00377168	0.0388792	up	yes
Os03g0576200	Potassium transporter 21		5.98e-07	1.82e-05		5.04002e-22	3.08874e-19	up	yes
Os03g0586700	Paladin	1.13229	3.33e-06	8.16e-05	1.38519	3.12208e-06	0.000121044	up	yes
Os03g0622500	.	1.76996	6.54e-10	3.63e-08	1.50917	0.00060363	0.0094134	up	yes
Os03g0638400	.	3.15858	2e-07	6.73e-06	5.43325	3.51499e-19	1.57417e-16	up	yes
Os03g0643300	Ornithine aminotransferase, mitochondrial	1.14705	9.22e-07	2.65e-05	1.29307	1.51099e-05	0.000474657	up	yes
Os03g0648400	DnaJ protein homolog	1.05607	0.000267782	0.00346445	1.35041	9.49612e-05	0.00211151	up	yes
Os03g0661600	Zeamatin	4.3318	2.63e-33	1.79e-30	5.94227	9.3088e-38	1.71145e-34	up	yes
Os03g0663400	.	4.10522	2.6e-07	8.56e-06	3.162	6.30553e-06	0.000226144	up	yes
Os03g0664800	.	2.01201	3.47e-07	1.11e-05	1.95911	3.82678e-06	0.00014497	up	yes
Os03g0686300	Myosin-17	1.51163	0.000111958	0.00164311	1.59097	2.0941e-05	0.000620978	up	yes
Os03g0693700	Germin-like protein 3-3	8.25319	3.45e-23	1.02e-20	7.68738	1.67062e-19	7.99427e-17	up	yes
Os03g0700400	Putative linoleate 9S-lipoxygenase 3	1.71826	0.00295382	0.0240169	2.88172	1.05697e-07	6.11292e-06	up	yes
Os03g0700450	Putative linoleate 9S-lipoxygenase 3	1.93715	9.22e-07	2.65e-05	1.83203	3.11782e-05	0.000865752	up	yes
Os03g0701200	.	1.65919	3.18e-13	3e-11	2.62336	1.46807e-14	3.53674e-12	up	yes
Os03g0712800	Glutamine synthetase cytosolic isozyme 1-3	4.48188	3.23e-19	6.53e-17	5.2642	1.22492e-19	5.94292e-17	up	yes
Os03g0718800	pEARLI1-like lipid transfer protein 1	2.72726	5.07e-19	9.91e-17	2.50289	1.98379e-08	1.38319e-06	up	yes
Os03g0723400	.	3.50332	4.92e-16	6.43e-14	4.55963	2.10129e-07	1.12236e-05	up	yes
Os03g0734100	.	2.38789	3.22e-15	3.87e-13	3.37247	6.79325e-08	4.18522e-06	up	yes
Os03g0740200	.	1.2577	0.00313602	0.0251616	1.63409	0.00147434	0.0188169	up	yes
Os03g0741100	Transcription factor bHLH92	1.02826	0.000903655	0.00937532	1.13535	0.000442931	0.00732945	up	yes
Os03g0741700	E3 ubiquitin protein ligase DRIP2	1.82975	2.06e-07	6.9e-06	1.49167	0.000223132	0.0041886	up	yes
Os03g0756700	.	1.07547	5.52e-05	0.000900506	1.05903	0.000734683	0.0109344	up	yes
Os03g0760200	Isoflavone 2'-hydroxylase	1.22147	2.77e-05	0.0004985	1.98801	5.88953e-07	2.8029e-05	up	yes
Os03g0760500	Isoflavone 2'-hydroxylase	2.30319	5.55e-19	1.08e-16	1.97347	2.24692e-07	1.19285e-05	up	yes
Os03g0764600	Two-component response regulator ARR1	1.08401	5.11e-07	1.57e-05	1.4539	5.9415e-07	2.82298e-05	up	yes
Os03g0773300	Probable LRR receptor-like serine/threonine-protein kinase At2g16250	1.24328	0.000146832	0.00207573	1.52972	0.00426082	0.0425972	up	yes
Os03g0784600	.	1.21993	0.0017682	0.0160295	1.49944	0.000816149	0.0118418	up	yes
Os03g0790500	Probable carboxylesterase 15	3.92201	1.15e-39	1.2e-36	4.13337	8.91086e-11	1.07336e-08	up	yes
Os03g0794300	Uncharacterized N-acetyltransferase p20	1.33332	0.000739177	0.00796376	1.19038	0.00254873	0.0287943	up	yes
Os03g0802200	.	1.12307	0.000150684	0.0021198	1.02551	0.00243	0.0277764	up	yes
Os03g0802300	.	1.15827	0.000157067	0.00219032	1.01122	0.000740139	0.0109926	up	yes
Os03g0806600	.	1.5544	9.57e-09	4.24e-07	1.74891	1.10499e-05	0.000364834	up	yes
Os03g0817200	Proton-coupled amino acid transporter 3	2.14195	8.91e-17	1.29e-14	2.61297	5.56382e-11	7.01644e-09	up	yes
Os03g0818100	Multiple inositol polyphosphate phosphatase 1	1.1065	2.38e-06	6.11e-05	1.55683	3.27774e-05	0.000901559	up	yes
Os03g0826800	.	3.98408	1.6e-18	2.85e-16	4.30637	5.25481e-15	1.32058e-12	up	yes
Os03g0826900	.	6.99975	2.26e-27	1e-24	6.77523	5.37171e-18	2.06203e-15	up	yes
Os03g0828300	Mannan endo-1,4-beta-mannosidase 3	1.6334	0.00543918	0.0388108	4.03152	4.55194e-12	7.19495e-10	up	yes
Os03g0830400	Cell number regulator 10	3.85415	0.00145818	0.0137259	3.34944	0.00255361	0.0288216	up	yes
Os03g0830500	Cell number regulator 10	6.67731	7.07e-11	4.67e-09	5.20045	5.69224e-12	8.79829e-10	up	yes
Os03g0830900	Sn1-specific diacylglycerol lipase alpha	1.3594	1.65e-07	5.69e-06	1.00236	0.001844	0.0223818	up	yes
Os03g0835400	Electron transfer flavoprotein subunit alpha, mitochondrial	1.35815	2.64e-07	8.63e-06	1.47243	1.22363e-05	0.000397333	up	yes
Os03g0841100	Wall-associated receptor kinase 2	1.36659	8.59e-06	0.000182129	1.44192	2.55505e-05	0.000729788	up	yes
Os03g0844700	ALBINO3-like protein 1, chloroplastic	1.70643	1.03e-07	3.71e-06	1.2512	6.39743e-05	0.00156276	up	yes
Os03g0847800	.	2.16113	5.72e-17	8.47e-15	1.89753	9.4547e-09	7.05709e-07	up	yes
Os03g0855500	.	1.14592	3.67e-05	0.000637486	1.20871	0.000334859	0.00583697	up	yes
Os03g0859800	OTU domain-containing protein DDB_G0284757	1.16348	2.5e-06	6.36e-05	1.03533	0.000755714	0.0111622	up	yes
Os03g0860100	Ethylene-responsive transcription factor 1B	4.38575	2.16e-05	0.000403857	2.38571	0.00287075	0.0314854	up	yes
Os04g0103500	G-type lectin S-receptor-like serine/threonine-protein kinase At2g19130	2.37355	4.98e-08	1.9e-06	2.11474	0.00026618	0.00483526	up	yes
Os04g0107700	Senescence-specific cysteine protease SAG39	2.04698	5.98e-12	4.56e-10	1.61625	0.00167295	0.020738	up	yes
Os04g0108600	Valencene synthase	6.49881	0.0055772	0.0395672		0.000139979	0.00286721	up	yes
Os04g0117900	Amidase 1	1.22659	9.5e-08	3.44e-06	1.20252	0.000840042	0.0121503	up	yes
Os04g0150300	.	2.88696	0.000492045	0.00570116	3.04909	9.07997e-05	0.00204107	up	yes
Os04g0173800	Lectin	1.75152	2.55e-05	0.000463974	2.83596	0.00161929	0.0202235	up	yes
Os04g0182200	1-aminocyclopropane-1-carboxylate oxidase homolog 3	2.57312	2.44e-21	6.16e-19	1.39751	0.000656905	0.00998999	up	yes
Os04g0185600	Probable inorganic phosphate transporter 1-5	4.3648	1.4e-11	1.01e-09	3.03516	3.91852e-05	0.0010481	up	yes
Os04g0201900	G-type lectin S-receptor-like serine/threonine-protein kinase RLK1	1.96203	9.35e-06	0.000196752	1.91283	2.75982e-05	0.000779914	up	yes
Os04g0206500	Crocetin glucosyltransferase 2	5.90756	4.7e-06	0.000109976	1.9418	0.00250533	0.0284699	up	yes
Os04g0206600	UDP-glycosyltransferase 74E2		9.98e-06	0.000206819	7.70221	2.06113e-13	4.10745e-11	up	yes
Os04g0218600	.	1.14984	0.00550295	0.0391287	1.18838	0.000128455	0.00268052	up	yes
Os04g0280500	F-box protein PP2-B11	7.19257	3.81e-58	1.1e-54	3.25228	1.04205e-09	9.73283e-08	up	yes
Os04g0288100	Germin-like protein 8-14	2.13744	6.56e-13	5.83e-11	5.02409	1.69471e-24	1.34545e-21	up	yes
Os04g0304400	MADS-box transcription factor 25	7.72675	7.74e-20	1.7e-17	5.58602	0.000174724	0.00342507	up	yes
Os04g0306800	Polyadenylate-binding protein 2	1.31471	7.24e-08	2.69e-06	1.20424	7.54872e-05	0.00177036	up	yes
Os04g0340300	(+)-germacrene D synthase	1.5571	3.47e-09	1.67e-07	2.24708	1.8552e-12	3.14591e-10	up	yes
Os04g0344100	(+)-germacrene D synthase	4.91025	1.91e-05	0.000363333	4.91606	4.49211e-06	0.000167648	up	yes
Os04g0373400	MATE efflux family protein 5	2.0132	8.05e-12	6.02e-10	2.92977	4.00105e-13	7.63741e-11	up	yes
Os04g0388700	.	1.1594	6.53e-06	0.000144008	1.31543	6.37158e-05	0.00155863	up	yes
Os04g0398000	Ethylene-responsive transcription factor ERF113	2.07453	5.25e-14	5.53e-12	3.22269	1.50493e-06	6.39538e-05	up	yes
Os04g0405300	Momilactone A synthase	3.16456	1.95e-07	6.6e-06	3.65731	7.69098e-23	5.06908e-20	up	yes
Os04g0414500	.	1.51419	0.000192534	0.00260889	1.49488	8.20937e-05	0.00188913	up	yes
Os04g0417000	Aluminum-activated malate transporter 1	1.48169	0.00480444	0.0351829	2.38196	8.6022e-07	3.89238e-05	up	yes
Os04g0419100	.	2.2388	1.03e-07	3.73e-06	2.48305	2.2929e-12	3.79599e-10	up	yes
Os04g0430600	.	1.73637	1.2e-08	5.17e-07	1.16346	0.000846298	0.0122009	up	yes
Os04g0430700	Subtilisin-like protease SBT1.7	2.21301	1.77e-18	3.13e-16	2.31614	1.07191e-07	6.1687e-06	up	yes
Os04g0436400	Probable NAD kinase 2, chloroplastic	2.03525	4.49e-14	4.75e-12	1.82445	3.50686e-08	2.30267e-06	up	yes
Os04g0442700	.	2.20015	0.00238907	0.0203774	2.90464	0.000391119	0.00664067	up	yes
Os04g0458600	Aldose 1-epimerase	3.53065	0.000250581	0.00327248	5.07666	1.94574e-18	7.94223e-16	up	yes
Os04g0470700	Probable amino acid permease 7	1.2056	1.55e-05	0.000305831	1.52822	0.000931592	0.0131378	up	yes
Os04g0473025	NAD(P)H-quinone oxidoreductase subunit 2 B, chloroplastic	1.45545	4.82e-05	0.000800751	1.52668	0.000339264	0.00589903	up	yes
Os04g0486950	Malate synthase	3.69783	1.16e-25	4.31e-23	4.96029	5.7685e-23	3.95109e-20	up	yes
Os04g0493400	Chitinase 4	2.54069	9.46e-31	5.64e-28	2.85819	7.82361e-09	5.92829e-07	up	yes
Os04g0493600	Chitinase 4	1.40851	1.15e-05	0.000232768	1.93715	2.46298e-06	9.8666e-05	up	yes
Os04g0496700	.	1.81193	0.000150973	0.00212286	1.6786	0.00168778	0.0208774	up	yes
Os04g0511200	Peroxygenase	3.75664	1.49e-42	1.99e-39	4.45376	9.28557e-07	4.16385e-05	up	yes
Os04g0513400	Beta-glucosidase 16	1.69963	1.05e-09	5.58e-08	1.31529	9.35343e-06	0.000316211	up	yes
Os04g0531400	L-type lectin-domain containing receptor kinase IV.1	1.39751	6.14e-08	2.31e-06	1.72203	2.68572e-05	0.000760836	up	yes
Os04g0531900	Salutaridine reductase	1.12362	0.000178686	0.00244904	1.50725	1.62612e-05	0.000503578	up	yes
Os04g0534100	O-glucosyltransferase rumi homolog	2.13772	3.3e-16	4.44e-14	2.18783	2.96691e-11	3.97089e-09	up	yes
Os04g0540500	.	1.07651	1.6e-05	0.000313272	1.08744	0.000657962	0.00999137	up	yes
Os04g0561500	Prolyl endopeptidase	2.7516	2.89e-35	2.33e-32	2.33755	1.02763e-10	1.22935e-08	up	yes
Os04g0570500	Cytochrome P450 87A3	3.13949	6.99e-11	4.63e-09	3.58556	6.09791e-09	4.76538e-07	up	yes
Os04g0573000	SPX domain-containing membrane protein Os04g0573000	1.36692	2.48e-05	0.000453117	2.33536	8.35496e-13	1.53608e-10	up	yes
Os04g0578000	1-aminocyclopropane-1-carboxylate synthase	2.29865	7.17e-10	3.96e-08	3.54943	2.97253e-10	3.14656e-08	up	yes
Os04g0583900	Protein REVEILLE 2	1.53096	7.67e-11	5.06e-09	2.36551	2.2463e-11	3.10735e-09	up	yes
Os04g0584201	Probable L-type lectin-domain containing receptor kinase S.5	1.66241	0.00641564	0.0441495	2.10051	0.00511614	0.0485724	up	yes
Os04g0587500	Probable purine permease 9	2.03158	0.000161722	0.00224587	1.3457	0.00109809	0.0149196	up	yes
Os04g0596300	.	1.70104	8.12e-07	2.38e-05	2.23507	1.41107e-05	0.00044892	up	yes
Os04g0600200	Ubiquinol oxidase 1a, mitochondrial	1.53686	5.73e-10	3.23e-08	1.97052	8.35664e-08	4.97298e-06	up	yes
Os04g0608600	Probable nucleoredoxin 3	1.69204	0.000209865	0.00280964	1.59377	2.40315e-05	0.000692631	up	yes
Os04g0614300	.	5.68102	2.72e-24	8.73e-22	6.00801	3.31345e-13	6.35965e-11	up	yes
Os04g0614500	Probable gamma-aminobutyrate transaminase 2, mitochondrial	4.96941	3.07e-19	6.28e-17	5.51554	1.31902e-18	5.48526e-16	up	yes
Os04g0614600	Gamma-aminobutyrate transaminase 1, mitochondrial	1.62717	7.13e-14	7.27e-12	1.82988	9.317e-10	8.77254e-08	up	yes
Os04g0615100	Lecithin-cholesterol acyltransferase-like 4	1.44976	1.05e-10	6.74e-09	1.90931	2.6172e-09	2.22985e-07	up	yes
Os04g0615200	.	1.59643	5.51e-05	0.000898442	1.31883	0.00112307	0.0151905	up	yes
Os04g0617900	Germin-like protein 4-1	3.23609	7.96e-11	5.21e-09	7.21826	2.54041e-10	2.74742e-08	up	yes
Os04g0619000	NAC domain-containing protein 21/22	2.53045	0.00301691	0.0244038	3.39086	4.40683e-07	2.16511e-05	up	yes
Os04g0631800	G-type lectin S-receptor-like serine/threonine-protein kinase B120	1.83548	1.02e-08	4.44e-07	1.93905	2.53617e-05	0.00072558	up	yes
Os04g0652600	Ubiquitin thioesterase otubain-like	1.46902	3.96e-06	9.43e-05	1.18772	0.00155233	0.0195833	up	yes
Os04g0655300	G-type lectin S-receptor-like serine/threonine-protein kinase SD2-5	1.71452	4.14e-13	3.81e-11	1.82276	1.67806e-06	7.06239e-05	up	yes
Os04g0677300	Protein YLS9	1.22126	0.00260522	0.0218316	2.48859	0.000137513	0.00282565	up	yes
Os04g0684900	Probable CCR4-associated factor 1 homolog 11	1.31451	1.89e-05	0.000360567	1.63113	4.93651e-07	2.39503e-05	up	yes
Os05g0104200	Polygalacturonase inhibitor	2.96478	1.21e-10	7.67e-09	3.74762	1.00913e-21	5.87518e-19	up	yes
Os05g0104700	Polygalacturonase inhibitor 1	1.7802	0.00748792	0.0498537	2.28264	0.000103492	0.00225861	up	yes
Os05g0112800	Cysteine-rich repeat secretory protein 55	1.46076	8.08e-08	2.96e-06	1.81203	1.4102e-06	6.05172e-05	up	yes
Os05g0114700	Myb-related protein MYBAS2	1.05624	6.91e-06	0.000151524	1.16238	0.00112114	0.0151738	up	yes
Os05g0115100	.	1.94506	2.37e-12	1.92e-10	2.21745	1.35545e-10	1.58356e-08	up	yes
Os05g0121600	Floral homeotic protein APETALA 2	1.49928	1.45e-07	5.06e-06	1.03785	0.000203447	0.00388138	up	yes
Os05g0122700	Low temperature-induced protein lt101.2		8.62e-09	3.85e-07	6.51008	0.00144086	0.01853	up	yes
Os05g0125500	Isovaleryl-CoA dehydrogenase, mitochondrial	1.28439	1.71e-07	5.89e-06	1.55142	0.000504889	0.00815763	up	yes
Os05g0130100	Cysteine-rich receptor-like protein kinase 2	3.66583	9.69e-15	1.12e-12	4.12774	4.56787e-13	8.62513e-11	up	yes
Os05g0137400	Aspartic proteinase	1.79705	6.57e-17	9.6e-15	1.39561	5.09523e-05	0.00129604	up	yes
Os05g0150300	Probable chromatin-remodeling complex ATPase chain	1.07217	9.65e-05	0.00145057	1.08601	0.000174175	0.00341621	up	yes
Os05g0163250	Pre-mRNA-processing-splicing factor 8	1.94672	0.000531189	0.00605647	2.00676	0.000146706	0.0029743	up	yes
Os05g0163500	Putative serine/threonine-protein kinase receptor	2.83251	0.000192835	0.00260892	4.21658	0.00174216	0.0214134	up	yes
Os05g0163700	Acyl-coenzyme A oxidase 4, peroxisomal	1.55633	2.85e-11	1.99e-09	1.64762	6.36468e-08	3.95607e-06	up	yes
Os05g0165900	G-type lectin S-receptor-like serine/threonine-protein kinase At2g19130	1.06814	0.00321247	0.025656	1.21681	0.000292131	0.0052198	up	yes
Os05g0171900	.	2.25578	2.83e-13	2.67e-11	3.96945	7.75612e-13	1.43353e-10	up	yes
Os05g0179950	Crocetin glucosyltransferase, chloroplastic	2.28105	5.45e-10	3.08e-08	1.88167	2.89472e-08	1.94458e-06	up	yes
Os05g0188100	.	1.25422	9.06e-09	4.03e-07	1.08906	0.000147271	0.00297885	up	yes
Os05g0195101	.	1.16446	3.29e-05	0.000582578	1.08638	0.00171884	0.0211715	up	yes
Os05g0195200	Zinc finger CCCH domain-containing protein 35	1.22433	2.44e-05	0.000447358	1.7181	1.43259e-05	0.000455353	up	yes
Os05g0196100	ABC transporter C family member 8	1.49747	3.68e-06	8.86e-05	1.26306	1.10165e-05	0.000364077	up	yes
Os05g0196400	.	1.38272	1.98e-06	5.21e-05	1.38197	0.000551125	0.00876282	up	yes
Os05g0205000	Aquaporin NIP1-3	1.31151	0.000628406	0.00696193	1.20786	0.00496611	0.0475278	up	yes
Os05g0247800	Xylanase inhibitor protein 2	7.21636	4.09e-60	1.29e-56	9.09285	1.85707e-56	1.08119e-52	up	yes
Os05g0257100	Probable LRR receptor-like serine/threonine-protein kinase At1g56130	2.25529	1.87e-06	4.94e-05	2.21778	1.80279e-09	1.61889e-07	up	yes
Os05g0257333	Probable LRR receptor-like serine/threonine-protein kinase At1g53420	1.88496	4.65e-08	1.79e-06	1.42689	6.79116e-05	0.00162991	up	yes
Os05g0298200	Ankyrin repeat-containing protein At5g02620	2.0045	2.12e-06	5.53e-05	1.7225	0.000113835	0.00244405	up	yes
Os05g0299500	Solute carrier family 35 member F1	1.29373	2.48e-06	6.32e-05	1.21232	0.00040132	0.00677241	up	yes
Os05g0305900	Probable leucine-rich repeat receptor-like protein kinase At5g49770	1.00306	8e-05	0.00123639	1.54745	5.46967e-07	2.62094e-05	up	yes
Os05g0344200	.	1.89583	3.11e-08	1.24e-06	1.56645	2.91156e-06	0.000113639	up	yes
Os05g0355400	Universal stress protein A-like protein	4.31877	1.83e-12	1.52e-10	2.55309	1.11448e-08	8.1788e-07	up	yes
Os05g0360400	E3 ubiquitin-protein ligase EL5	2.81942	1.89e-26	7.88e-24	2.94121	6.75583e-07	3.13823e-05	up	yes
Os05g0361500	Probable pectinesterase/pectinesterase inhibitor 41	2.78867	0.00355691	0.0277601	2.09637	6.78119e-05	0.00162991	up	yes
Os05g0373900	Eukaryotic peptide chain release factor subunit 1-2	3.67673	6.05e-27	2.62e-24	3.88562	1.20805e-10	1.42567e-08	up	yes
Os05g0375400	Lichenase-2 (Fragment)	2.09809	1.44e-21	3.74e-19	2.41598	1.192e-08	8.69287e-07	up	yes
Os05g0399300	Chitinase 2	2.46952	2.81e-12	2.25e-10	3.41589	8.76551e-18	3.18955e-15	up	yes
Os05g0431700	Protein NRT1/ PTR FAMILY 5.10	2.88532	0.00499522	0.0362709	2.83387	6.52424e-05	0.00158598	up	yes
Os05g0442400	Transcription factor DIVARICATA	3.38575	0.00253122	0.0213323	2.67251	0.000565776	0.00895005	up	yes
Os05g0462400	Phosphatidate phosphatase PAH1	1.17947	0.00109547	0.0109455	1.48471	4.33408e-05	0.00113153	up	yes
Os05g0464001	E3 ubiquitin-protein ligase UPL4	1.7789	0.000349746	0.00430085	2.45218	9.10245e-07	4.09424e-05	up	yes
Os05g0472400	Zinc transporter 9	6.50806	2.57e-41	2.98e-38	4.09969	1.83512e-07	9.98511e-06	up	yes
Os05g0472700	Zinc transporter 5	2.18006	6.82e-09	3.1e-07	1.51162	0.000494994	0.00802546	up	yes
Os05g0474600	Aldose reductase	1.3875	1.4e-08	5.96e-07	1.62571	3.57602e-06	0.000136671	up	yes
Os05g0475300	TOM1-like protein 2	2.33986	6.11e-13	5.45e-11	2.55095	6.83134e-16	1.956e-13	up	yes
Os05g0491200	SNF1-related protein kinase regulatory subunit beta-1	2.00821	1.34e-16	1.91e-14	1.94233	4.69943e-10	4.70374e-08	up	yes
Os05g0500200	Scopoletin glucosyltransferase	1.06036	0.000171209	0.00235964	1.41459	0.00142103	0.0183578	up	yes
Os05g0509500	Signal recognition particle 54 kDa protein 2	1.32097	3.04e-06	7.55e-05	1.93297	4.92849e-06	0.000182375	up	yes
Os05g0516700	.	2.81024	1.6e-17	2.54e-15	1.37374	5.10664e-05	0.00129604	up	yes
Os05g0522600	Probably inactive leucine-rich repeat receptor-like protein kinase At2g25790	2.50078	4.84e-26	1.93e-23	3.00999	1.70462e-10	1.96466e-08	up	yes
Os05g0524100	.	1.41066	1.74e-06	4.67e-05	1.58993	9.84252e-08	5.73988e-06	up	yes
Os05g0526700	.	1.13555	0.000250325	0.00327161	1.58877	0.00243473	0.0278214	up	yes
Os05g0527000	Anthocyanidin 5,3-O-glucosyltransferase	2.45697	6.46e-10	3.6e-08	2.78507	0.000304047	0.00538042	up	yes
Os05g0541100	Protein IQ-DOMAIN 1	1.3247	0.000502694	0.00580015	1.38095	0.00470975	0.0457485	up	yes
Os05g0550000	Probable E3 ubiquitin-protein ligase HIP1	1.62906	1.12e-10	7.16e-09	1.51646	2.13452e-07	1.13837e-05	up	yes
Os05g0550800	Probable serine/threonine-protein kinase At1g18390	1.16728	0.00390528	0.0298628	1.58737	0.00138534	0.0179832	up	yes
Os05g0560200	.	1.62703	0.00136355	0.0130156	1.89841	0.000905866	0.0128738	up	yes
Os05g0568100	Iron-sulfur cluster assembly protein 1	2.17414	3.56e-12	2.8e-10	1.72417	7.05691e-05	0.00167924	up	yes
Os05g0574600	3-ketoacyl-CoA synthase 11	1.83982	3.92e-10	2.28e-08	2.64809	6.84288e-11	8.47644e-09	up	yes
Os05g0575000	.	3.59177	4.75e-18	7.98e-16	4.20167	3.99786e-09	3.24775e-07	up	yes
Os05g0576500	Probable 2-oxoglutarate-dependent dioxygenase AOP1.2	1.91917	1.12e-06	3.16e-05	1.88441	4.60664e-06	0.000171739	up	yes
Os05g0578100	.	1.48886	6.47e-09	2.95e-07	1.35813	2.2436e-05	0.000655844	up	yes
Os05g0583000	Probable WRKY transcription factor 28	2.10008	4.72e-08	1.81e-06	1.71085	0.00172966	0.0212898	up	yes
Os06g0103300	Homogentisate 1,2-dioxygenase	1.93592	3.18e-08	1.26e-06	1.82593	2.76194e-09	2.33043e-07	up	yes
Os06g0109000	Phosphoglycerate mutase-like protein AT74	1.76162	3.77e-09	1.81e-07	1.11724	0.00188128	0.0227394	up	yes
Os06g0113150	Callose synthase 10	1.24145	0.00448353	0.0332813	1.85587	0.000117558	0.00250163	up	yes
Os06g0129100	Short-chain dehydrogenase TIC 32, chloroplastic	1.9788	2.35e-08	9.55e-07	1.80848	1.86588e-06	7.74096e-05	up	yes
Os06g0129400	SPX domain-containing membrane protein Os06g0129400	1.92236	7.28e-18	1.2e-15	1.7787	3.80648e-09	3.10673e-07	up	yes
Os06g0129900	Cytochrome P450 704C1	1.86027	1.96e-15	2.43e-13	2.13301	8.06117e-08	4.84362e-06	up	yes
Os06g0133500	.	1.07244	0.00211966	0.0185362	1.24158	0.000102714	0.00224812	up	yes
Os06g0145200	Malonyl-coenzyme A:anthocyanin 3-O-glucoside-6''-O-malonyltransferase	3.47671	0.00113164	0.0112259	5.43195	0.00149588	0.0190084	up	yes
Os06g0147250	.	1.61115	0.00113453	0.0112418	1.81669	0.000649565	0.00991288	up	yes
Os06g0152400	Ubiquinone biosynthesis O-methyltransferase, mitochondrial	1.27538	0.0032367	0.025796	1.51523	0.00170388	0.0210243	up	yes
Os06g0154900	Protein SIP5	1.13757	2.02e-06	5.3e-05	1.28395	2.3353e-05	0.000676425	up	yes
Os06g0159600	Hsp70-Hsp90 organizing protein 1	1.23755	5.27e-07	1.62e-05	1.48804	3.07979e-06	0.00011967	up	yes
Os06g0166400	Ethylene-responsive transcription factor RAP2-10	1.74862	1.35e-12	1.15e-10	2.48552	4.14102e-11	5.37747e-09	up	yes
Os06g0171900	Uncharacterized WD repeat-containing protein C2A9.03	1.30903	2.11e-09	1.05e-07	1.05627	0.000177191	0.00345789	up	yes
Os06g0186600	.	1.25158	0.00153605	0.0143148	1.18312	0.00160903	0.0201169	up	yes
Os06g0192800	RING-H2 finger protein ATL60	1.34911	0.00138641	0.0131792	2.08387	4.41889e-07	2.16798e-05	up	yes
Os06g0199400	.	2.32716	6.02e-26	2.37e-23	1.69961	6.6431e-09	5.14539e-07	up	yes
Os06g0207000	Pantothenate kinase 1	1.07593	1.24e-05	0.000250173	1.34312	3.68988e-06	0.000140562	up	yes
Os06g0235300	.	1.99617	6.25e-09	2.87e-07	1.85402	1.43661e-08	1.02338e-06	up	yes
Os06g0242000	Anthranilate O-methyltransferase 3	8.09584	6.34e-77	7.32e-73	3.75278	1.30013e-10	1.52916e-08	up	yes
Os06g0246500	Pyruvate dehydrogenase E1 component subunit alpha-2, mitochondrial	1.8225	2.29e-06	5.92e-05	2.09681	0.000490336	0.007963	up	yes
Os06g0248500	U-box domain-containing protein 21	1.20839	0.00104331	0.0105369	1.90847	6.38888e-05	0.00156177	up	yes
Os06g0250600	Potassium channel KOR1	2.36229	2.2e-19	4.6e-17	2.1059	8.08215e-07	3.67611e-05	up	yes
Os06g0264500	Protein NRT1/ PTR FAMILY 3.1	1.29486	1.3e-07	4.59e-06	1.28433	7.0734e-05	0.00168201	up	yes
Os06g0278150	.	1.25634	0.000755102	0.00809864	2.38812	0.00277077	0.030639	up	yes
Os06g0289200	Anthocyanidin 5,3-O-glucosyltransferase	1.56698	5.31e-05	0.000871181	1.31649	0.000304945	0.00539359	up	yes
Os06g0301300	Proteasome activator subunit 4	1.69977	0.000112287	0.00164654	1.75203	0.000176699	0.00345214	up	yes
Os06g0309000	PHD finger protein At3g20280	1.45693	0.000120575	0.00174809	1.17673	0.000878558	0.0125726	up	yes
Os06g0343100	Probable pre-mRNA-splicing factor ATP-dependent RNA helicase	1.1476	0.000296787	0.00375551	1.0535	0.000615784	0.00953482	up	yes
Os06g0470350	.	1.67241	5.94e-06	0.000133464	1.705	7.85391e-06	0.000275178	up	yes
Os06g0476200	Phosphomannomutase	1.09032	0.00613548	0.0426282	1.5161	0.000915694	0.0129817	up	yes
Os06g0491800	Putative AC9 transposase	1.19604	7.69e-06	0.000165894	1.38409	0.000284182	0.00509864	up	yes
Os06g0498800	Protein MOTHER of FT and TF 1	1.91801	0.000138502	0.00197004	1.11575	0.00357144	0.0371967	up	yes
Os06g0501900	Cytochrome P450 76M5	1.97488	1.05e-05	0.000215527	2.80879	3.08457e-09	2.59015e-07	up	yes
Os06g0505302	.	1.41025	0.00399328	0.0303715	1.69691	1.4697e-05	0.000464611	up	yes
Os06g0547400	Peroxidase P7	1.91249	5.48e-14	5.75e-12	1.90095	2.41947e-09	2.092e-07	up	yes
Os06g0553001	Heat stress transcription factor C-2b	2.10184	1.96e-06	5.16e-05	3.97438	2.9689e-15	7.91675e-13	up	yes
Os06g0553100	Heat stress transcription factor C-2b	2.9005	3.99e-12	3.11e-10	4.36667	2.37594e-19	1.12157e-16	up	yes
Os06g0554700	Kinesin KP1	1.19365	6.12e-05	0.000983471	1.44484	3.04908e-05	0.000848689	up	yes
Os06g0559400	.	4.45754	0.000328497	0.00407485	5.78751	1.80378e-05	0.000549822	up	yes
Os06g0586300	LRR receptor-like serine/threonine-protein kinase EFR	1.01681	0.00479556	0.035138	1.43224	0.000684199	0.0103286	up	yes
Os06g0591200	.	1.18352	5.9e-07	1.79e-05	1.91719	0.000274972	0.00496913	up	yes
Os06g0591400	.	2.3521	1.42e-06	3.92e-05	1.79116	1.69242e-05	0.000521338	up	yes
Os06g0602500	Putative receptor protein kinase ZmPK1	1.99844	1.47e-11	1.06e-09	2.22211	2.20667e-09	1.93677e-07	up	yes
Os06g0603300	.	2.67837	0.00131864	0.0126743	3.87381	1.28702e-07	7.26279e-06	up	yes
Os06g0613200	.	4.18052	0.00160251	0.0147988		5.51546e-09	4.37877e-07	up	yes
Os06g0619000	Putative disease resistance protein RGA3	1.07715	0.00600775	0.0419682	1.32249	0.00269066	0.0299332	up	yes
Os06g0623600	Cinnamoyl-CoA reductase 2	2.1609	1.84e-16	2.59e-14	1.6889	1.96188e-07	1.05924e-05	up	yes
Os06g0625900	Potassium transporter 10	1.35302	1.18e-07	4.2e-06	1.60773	3.26478e-07	1.66005e-05	up	yes
Os06g0626050	Potassium transporter 10	1.83837	6.13e-06	0.000136789	2.35775	2.15787e-08	1.49561e-06	up	yes
Os06g0647900	.	1.90941	0.0071802	0.0482129	2.18356	0.000156611	0.00312257	up	yes
Os06g0649000	Probable WRKY transcription factor 60	2.35173	6.52e-10	3.62e-08	1.27809	0.000335943	0.00584712	up	yes
Os06g0650600	Transmembrane 9 superfamily member 9	1.14281	3.85e-06	9.21e-05	1.10196	0.000391036	0.00664067	up	yes
Os06g0651100	Anthocyanidin reductase	1.70038	1.26e-06	3.52e-05	1.21514	0.00163433	0.0203459	up	yes
Os06g0651200	.	1.72741	2.33e-12	1.9e-10	1.6249	0.000130363	0.002709	up	yes
Os06g0661500	.	1.73784	5.67e-11	3.78e-09	1.26141	9.30601e-05	0.00208288	up	yes
Os06g0674800	BTB/POZ domain-containing protein At1g04390	1.18201	2.99e-06	7.43e-05	1.10496	0.000415539	0.00695525	up	yes
Os06g0675700	Probable alpha-glucosidase Os06g0675700	1.04177	6.84e-05	0.00107984	1.04209	0.0010375	0.0142878	up	yes
Os06g0677300	Probable E3 ubiquitin ligase SUD1	1.46362	9.52e-11	6.17e-09	1.39476	1.90105e-06	7.84031e-05	up	yes
Os06g0681100	.	2.93276	0.00349168	0.0273682	3.3247	0.00228335	0.0264551	up	yes
Os06g0681200	Early nodulin-like protein 2	4.98521	3.86e-57	1.03e-53	5.41277	2.46812e-06	9.87586e-05	up	yes
Os06g0683100	Dihydroflavonol-4-reductase	2.73512	6.8e-07	2.04e-05	2.81195	2.01351e-05	0.000602709	up	yes
Os06g0688200	Putative EG45-like domain containing protein 1	2.04102	0.00352139	0.0275637	2.96079	0.00238533	0.0274003	up	yes
Os06g0698300	Probable protein phosphatase 2C 59	2.35426	1.05e-17	1.7e-15	2.32207	6.58868e-08	4.06636e-06	up	yes
Os06g0698748	.	2.21094	3.21e-19	6.53e-17	1.66794	2.95481e-08	1.97356e-06	up	yes
Os06g0704000	.	1.72453	0.00397387	0.0302704	2.50101	0.00266708	0.0297371	up	yes
Os06g0705400	Probable non-specific lipid-transfer protein 2	2.38207	1.29e-12	1.1e-10	1.86854	9.16227e-05	0.0020556	up	yes
Os06g0708700	WAT1-related protein At5g45370	1.70881	6.79e-13	6e-11	1.9866	1.77015e-10	2.0134e-08	up	yes
Os06g0710001	.	2.83907	4.58e-17	6.89e-15	3.18578	1.52264e-10	1.76708e-08	up	yes
Os06g0713800	Alpha-amylase isozyme 2A	1.86851	4.89e-08	1.87e-06	2.10926	6.48305e-05	0.00157856	up	yes
Os06g0716000	.	2.31311	3.52e-06	8.54e-05	2.51218	6.15176e-09	4.79672e-07	up	yes
Os06g0725000	Rhodanese-like domain-containing protein 15, chloroplastic	1.09309	2.98e-05	0.000531805	1.13219	0.00146854	0.01875	up	yes
Os06g0726100	Chitinase 3	4.62632	2.8e-07	9.08e-06	5.57605	4.29471e-14	9.40699e-12	up	yes
Os06g0726200	Chitinase 1	3.3104	1.81e-41	2.32e-38	3.83719	6.62752e-17	2.16367e-14	up	yes
Os06g0729500	.	1.35406	1.17e-05	0.000237414	1.18385	0.000117591	0.00250163	up	yes
Os07g0121000	.	1.93867	3.85e-05	0.00066162	1.70733	0.000660956	0.010021	up	yes
Os07g0121200	Probable LRR receptor-like serine/threonine-protein kinase At3g47570	1.36122	5.79e-05	0.000938236	1.53556	0.000232149	0.00433659	up	yes
Os07g0122200	.	1.88742	7.84e-11	5.14e-09	2.1017	5.35413e-06	0.00019523	up	yes
Os07g0122900	.	1.40594	1.77e-05	0.000340568	1.46948	0.000143561	0.00292413	up	yes
Os07g0130100	L-type lectin-domain containing receptor kinase IV.2	2.28346	0.00188013	0.0168283	2.77237	0.000448249	0.0073919	up	yes
Os07g0142100	.		1.98e-30	1.11e-27	11.4829	1.20255e-84	4.20076e-80	up	yes
Os07g0142900	Uncharacterized oxidoreductase At1g06690, chloroplastic	1.86761	2.74e-14	2.98e-12	1.02732	0.000255102	0.00467045	up	yes
Os07g0147550	Photosystem II 10 kDa polypeptide, chloroplastic	3.55106	1.53e-12	1.29e-10	4.23459	1.07917e-08	7.9363e-07	up	yes
Os07g0154100	9-cis-epoxycarotenoid dioxygenase 1, chloroplastic	5.22347	4.78e-13	4.35e-11	7.84311	1.00281e-29	1.06152e-26	up	yes
Os07g0158900	.	1.18783	0.000126185	0.00181951	2.11897	1.48943e-09	1.35845e-07	up	yes
Os07g0162600	Probable carboxylesterase 15	1.8224	2.64e-07	8.65e-06	1.77892	0.00434261	0.0431568	up	yes
Os07g0190000	Probable 1-deoxy-D-xylulose-5-phosphate synthase 2, chloroplastic	1.8241	1.6e-07	5.51e-06	1.04498	0.00352198	0.0368132	up	yes
Os07g0213500	.	1.08272	5.02e-05	0.000830027	1.76342	1.22239e-06	5.34426e-05	up	yes
Os07g0258400	Metal transporter Nramp1	2.6604	9.51e-06	0.000198874	7.6889	1.93003e-53	6.74199e-50	up	yes
Os07g0290200	.	2.08845	1e-13	9.93e-12	1.25756	0.00311686	0.0334368	up	yes
Os07g0295800	Endoplasmic reticulum metallopeptidase 1	1.24649	4.11e-07	1.29e-05	1.10988	0.000300181	0.00533362	up	yes
Os07g0296000	.	1.16676	0.00285537	0.023461	2.09408	6.20986e-07	2.93139e-05	up	yes
Os07g0418700	.	2.24229	7.37e-14	7.48e-12	2.9409	8.98042e-08	5.28121e-06	up	yes
Os07g0421932	Clustered mitochondria protein	1.35117	0.00714986	0.0480558	1.09966	0.00113452	0.0153134	up	yes
Os07g0432201	.	3.64733	0.000904346	0.00937601	3.41483	1.71347e-09	1.55468e-07	up	yes
Os07g0481300	Disease resistance protein RGA2	1.58744	5.77e-06	0.00013006	1.95253	2.14122e-07	1.1402e-05	up	yes
Os07g0497100	Protein CHROMATIN REMODELING 4	1.70769	0.00447567	0.0332382	1.52328	0.000760434	0.0112035	up	yes
Os07g0516300	.	1.02829	0.000363796	0.00444581	2.01817	1.94006e-10	2.17911e-08	up	yes
Os07g0518500	Beta-amyrin 28-oxidase	2.04545	2.44e-13	2.33e-11	1.307	0.000386672	0.00658888	up	yes
Os07g0524900	WAT1-related protein At5g64700	2.45164	9.57e-11	6.19e-09	2.24481	8.13637e-05	0.00187511	up	yes
Os07g0526400	Bisdemethoxycurcumin synthase	2.28637	3.68e-19	7.33e-17	1.93101	1.33866e-05	0.000429404	up	yes
Os07g0526600	2-hydroxyisoflavanone dehydratase	4.62033	1.71e-05	0.000331785	5.07357	5.7116e-28	5.54216e-25	up	yes
Os07g0528900	Putative syntaxin-131		3.7e-05	0.000639832		9.39141e-05	0.00209551	up	yes
Os07g0538300	Cysteine-rich receptor-like protein kinase 10	2.24672	0.00364356	0.0283024	3.48854	6.79198e-05	0.00162991	up	yes
Os07g0538400	Cysteine-rich receptor-like protein kinase 10	1.20965	0.00115064	0.0113786	1.39373	0.000310103	0.00546821	up	yes
Os07g0539100	Glucan endo-1,3-beta-glucosidase 3	2.73921	3.57e-05	0.000622287	3.07011	3.52063e-16	1.05113e-13	up	yes
Os07g0539700	Cysteine-rich receptor-like protein kinase 28	2.16171	3.59e-16	4.81e-14	2.07827	2.86756e-10	3.04467e-08	up	yes
Os07g0541200	Cysteine-rich receptor-like protein kinase 8	2.20095	2.05e-10	1.26e-08	2.60145	4.48175e-07	2.19267e-05	up	yes
Os07g0542400	Cysteine-rich receptor-like protein kinase 10	2.27158	8.87e-10	4.79e-08	1.70208	8.97338e-06	0.000305813	up	yes
Os07g0550500	Receptor-like serine/threonine-protein kinase SD1-8	3.31781	5e-23	1.47e-20	3.47843	6.38476e-22	3.78021e-19	up	yes
Os07g0563800	Probable ADP-ribosylation factor GTPase-activating protein AGD5	1.14622	3.38e-06	8.25e-05	1.13725	4.65444e-05	0.0012008	up	yes
Os07g0564500	Internal alternative NAD(P)H-ubiquinone oxidoreductase A1, mitochondrial	3.39647	1.1e-25	4.14e-23	2.0109	1.37957e-05	0.000440907	up	yes
Os07g0575900	.	1.15723	7.07e-06	0.000154439	1.37767	0.000331641	0.00579244	up	yes
Os07g0597200	Probable LRR receptor-like serine/threonine-protein kinase At1g74360	1.90954	7.15e-07	2.13e-05	2.5731	2.23325e-15	6.00092e-13	up	yes
Os07g0603600	Putative methylesterase 13, chloroplastic	1.16461	0.00103203	0.0104413	1.95791	6.40603e-06	0.000229278	up	yes
Os07g0604000	Probable 6-phosphogluconolactonase 2	1.33056	4.45e-09	2.11e-07	1.35225	6.82402e-06	0.000242499	up	yes
Os07g0604600	.		2.05e-05	0.000385212		0.000258688	0.00472126	up	yes
Os07g0617000	Ethylene-responsive transcription factor RAP2-3	2.07697	5.15e-12	3.95e-10	1.75865	6.43641e-08	3.98646e-06	up	yes
Os07g0619500	.	1.00796	0.0036165	0.0281174	1.37028	0.000162221	0.00320878	up	yes
Os07g0635500	Cytochrome P450 734A6	1.53501	3.49e-06	8.48e-05	2.11012	2.46671e-08	1.6962e-06	up	yes
Os07g0638400	1-Cys peroxiredoxin B	2.2383	0.000394769	0.00475054	4.02506	0.000204132	0.00389232	up	yes
Os07g0643800	Dirigent protein 5	1.98844	8.3e-13	7.25e-11	1.16427	0.00133916	0.0174681	up	yes
Os07g0663800	(-)-isopiperitenol/(-)-carveol dehydrogenase, mitochondrial	2.43781	6.5e-27	2.78e-24	1.94112	5.70615e-07	2.72678e-05	up	yes
Os07g0664400	Secoisolariciresinol dehydrogenase (Fragment)	1.84453	8.3e-05	0.00127622	1.88592	0.00114622	0.0154296	up	yes
Os07g0669700	Potassium transporter 7	1.34946	4.03e-05	0.000690027	1.2667	0.00301352	0.0326615	up	yes
Os07g0673400	Universal stress protein Slr1101	2.10208	1.48e-09	7.64e-08	1.22154	0.00088797	0.0126762	up	yes
Os07g0673900	.	1.67834	1.47e-07	5.13e-06	1.33061	0.000125258	0.00262637	up	yes
Os07g0677100	Peroxidase 2	4.03368	1.38e-30	7.95e-28	3.65121	8.16529e-09	6.16047e-07	up	yes
Os07g0679000	Probable potassium transporter 9	1.10116	0.00427859	0.0321182	1.17911	0.000657396	0.00999054	up	yes
Os07g0680000	Vacuolar-sorting receptor 1	1.55858	1.65e-05	0.000321443	1.87493	0.00017655	0.00345117	up	yes
Os07g0683200	NAC transcription factor NAM-B1	2.36742	6.12e-18	1.02e-15	3.87445	8.58419e-23	5.55301e-20	up	yes
Os07g0683600	.	1.64998	3.05e-11	2.11e-09	1.873	2.97678e-06	0.000115925	up	yes
Os07g0684800	NAC domain-containing protein 100	1.2386	1.8e-06	4.81e-05	2.43159	1.04979e-09	9.77896e-08	up	yes
Os07g0686800	Probable serine/threonine-protein kinase NAK	2.98088	0.00745277	0.0496579	4.66191	8.93633e-16	2.53792e-13	up	yes
Os07g0687900	Galactinol synthase 2	2.0486	2.6e-12	2.09e-10	2.97045	0.00403018	0.0408882	up	yes
Os07g0688200	Transcription factor MYB108	2.17356	1.82e-05	0.000349348	3.47791	1.18154e-12	2.11658e-10	up	yes
Os07g0694000	Phosphoinositide phospholipase C 2	1.24936	0.000129271	0.00185783	1.55597	7.91895e-08	4.78796e-06	up	yes
Os08g0111200	Non-lysosomal glucosylceramidase	1.41692	9.22e-07	2.65e-05	1.34342	5.69052e-05	0.0014219	up	yes
Os08g0120600	Fructose-bisphosphate aldolase cytoplasmic isozyme	1.99629	6.48e-09	2.95e-07	1.74749	3.23881e-05	0.000894372	up	yes
Os08g0137900	Blue copper protein	1.74781	0.00318188	0.0254411	4.63013	4.6734e-09	3.7529e-07	up	yes
Os08g0140300	Aromatic-L-amino-acid decarboxylase	2.76402	1e-08	4.4e-07	5.11725	4.63229e-22	2.94209e-19	up	yes
Os08g0150700	Putative F-box protein PP2-B2	1.17689	0.00443321	0.0330069	1.87358	0.00209065	0.0246558	up	yes
Os08g0169100	.	3.02772	6.35e-10	3.54e-08	4.67417	8.50971e-18	3.12906e-15	up	yes
Os08g0170100	Putative disease resistance protein At1g50180	1.78163	2.72e-10	1.64e-08	1.4899	1.28501e-05	0.000414478	up	yes
Os08g0174800	Somatic embryogenesis receptor kinase 1	1.24695	4.44e-08	1.72e-06	1.18557	0.000356593	0.00616354	up	yes
Os08g0206700	.	1.23118	0.00675369	0.0459009	1.58867	9.23184e-06	0.00031279	up	yes
Os08g0243866	SNF2 domain-containing protein CLASSY 3	1.50549	7.81e-05	0.00120999	1.43853	0.0041716	0.0419465	up	yes
Os08g0287200	.		0.00306718	0.0247584	5.30609	0.00156687	0.019721	up	yes
Os08g0307601	.	2.28715	2.28e-05	0.000423093	3.14704	2.60831e-11	3.55913e-09	up	yes
Os08g0320400	Indole-3-glycerol phosphate synthase, chloroplastic	1.34032	9.67e-07	2.77e-05	1.69667	6.34073e-08	3.9482e-06	up	yes
Os08g0332800	Mediator of RNA polymerase II transcription subunit 14	1.68784	0.000315332	0.00393693	1.9833	1.43546e-05	0.000455849	up	yes
Os08g0334900	Galactoside 2-alpha-L-fucosyltransferase	2.44297	3.39e-06	8.28e-05	4.11826	2.0445e-05	0.000609372	up	yes
Os08g0369800	Carotenoid 9,10(9',10')-cleavage dioxygenase 1	2.45844	0.00123902	0.0120483	4.26425	1.54892e-08	1.0975e-06	up	yes
Os08g0374600	Putative wall-associated receptor kinase-like 16	3.33123	1.01e-19	2.19e-17	2.31725	4.20993e-10	4.2875e-08	up	yes
Os08g0374701	.	3.10151	1.44e-08	6.11e-07	2.63732	1.39098e-08	9.93654e-07	up	yes
Os08g0387050	.	3.56543	6.07e-10	3.4e-08	6.12255	5.89116e-23	3.9575e-20	up	yes
Os08g0395700	.	1.57222	2.3e-10	1.41e-08	2.00421	4.33249e-10	4.37406e-08	up	yes
Os08g0412700	.	2.27877	1.95e-06	5.14e-05	3.30086	1.77524e-10	2.0134e-08	up	yes
Os08g0414700	Probable alpha,alpha-trehalose-phosphate synthase [UDP-forming] 10	1.80322	8.51e-07	2.48e-05	1.72885	0.000783682	0.0114784	up	yes
Os08g0425800	.	1.50522	2.91e-11	2.02e-09	1.1738	3.82932e-05	0.00103055	up	yes
Os08g0434100	Extracellular ribonuclease LE	1.6259	3.25e-13	3.05e-11	1.0387	0.00522775	0.0494894	up	yes
Os08g0445700	Probable alpha,alpha-trehalose-phosphate synthase [UDP-forming] 9	1.10913	0.000290399	0.0036868	2.15598	8.92689e-06	0.000305121	up	yes
Os08g0450700	1-phosphatidylinositol-3-phosphate 5-kinase FAB1B	1.16689	0.00354458	0.0276826	1.37758	0.00103378	0.0142538	up	yes
Os08g0458200	.	1.78575	1.14e-11	8.37e-10	3.47031	1.43678e-21	8.22779e-19	up	yes
Os08g0482600	Blue copper protein	3.47234	1.52e-20	3.66e-18	2.95853	4.81649e-12	7.57882e-10	up	yes
Os08g0484200	E3 ubiquitin-protein ligase ATL6	1.27764	0.00333262	0.0263904	1.86966	7.1456e-05	0.00169572	up	yes
Os08g0485700	Methyl-CpG-binding domain-containing protein 8	1.23894	8.88e-08	3.23e-06	1.25734	2.68073e-05	0.000760092	up	yes
Os08g0500200	.	1.09836	5.04e-07	1.56e-05	1.08525	0.000168889	0.00333121	up	yes
Os08g0518800	Xylanase inhibitor protein 2	5.73189	2.85e-17	4.35e-15	6.78197	2.48942e-20	1.24229e-17	up	yes
Os08g0518900	Xylanase inhibitor protein 1	6.51322	5.97e-09	2.76e-07	2.61301	0.000326542	0.00572342	up	yes
Os08g0520550	Auxin response factor 21	1.90005	7.26e-06	0.000158173	2.13458	1.20383e-11	1.7669e-09	up	yes
Os08g0526400	RPM1-interacting protein 4	1.34385	1.31e-07	4.63e-06	1.14456	0.00419853	0.0421194	up	yes
Os08g0536200	CASP-like protein UU-1	2.11116	2.62e-05	0.000474736	3.20842	0.00433414	0.0430971	up	yes
Os08g0536300	Zinc finger protein CONSTANS-LIKE 15	1.11014	0.0001343	0.00192212	1.66543	1.03184e-05	0.00034492	up	yes
Os08g0544250	ABC transporter G family member 34	5.03381	0.00191965	0.0171201	4.8483	1.36073e-09	1.25087e-07	up	yes
Os08g0545200	Sorbitol dehydrogenase	1.08108	0.0024777	0.0210055	1.80379	0.000680438	0.0102875	up	yes
Os08g0558100	Probable calcium-binding protein CML48	1.07695	5.38e-05	0.000880751	1.40408	0.000705655	0.0106021	up	yes
Os08g0564800	Mediator of RNA polymerase II transcription subunit 15a	1.30428	4.48e-05	0.000752985	1.50532	2.05552e-07	1.10128e-05	up	yes
Os09g0109600	.	3.3633	1.65e-06	4.46e-05	5.40196	1.06149e-17	3.82269e-15	up	yes
Os09g0110300	Kynurenine formamidase	1.19108	0.000156298	0.00218634	1.58002	5.81546e-05	0.00144873	up	yes
Os09g0128400	.	3.50386	1.47e-29	7.47e-27	3.69743	2.56812e-17	8.70967e-15	up	yes
Os09g0129800	.	1.89037	0.00108704	0.0108833	5.87926	1.50998e-05	0.000474657	up	yes
Os09g0272600	.	3.3661	3.18e-28	1.49e-25	2.4021	2.47133e-09	2.12109e-07	up	yes
Os09g0272900	Disease resistance protein RPS5	1.33989	7.79e-07	2.3e-05	1.68129	9.69433e-05	0.00214331	up	yes
Os09g0316000	2-aminoethanethiol dioxygenase	1.4528	8.09e-06	0.000173049	2.01557	9.46278e-05	0.00210544	up	yes
Os09g0325800	.	2.58543	0.00221568	0.0191869	1.85937	0.00383081	0.0393813	up	yes
Os09g0333500	ABC transporter G family member 37	2.0097	4.77e-05	0.000794725	1.72645	0.00523884	0.0495675	up	yes
Os09g0341600	.	2.3235	3.53e-07	1.12e-05	3.45218	7.42809e-18	2.79009e-15	up	yes
Os09g0365000	Putative disease resistance protein RGA3	1.25762	0.000729743	0.00788036	1.19269	0.00419964	0.0421194	up	yes
Os09g0376800	Probable alpha,alpha-trehalose-phosphate synthase [UDP-forming] 10	1.52128	3.52e-06	8.53e-05	2.4029	1.06012e-07	6.121e-06	up	yes
Os09g0379600	Homeobox-leucine zipper protein HOX25	1.92657	6.69e-12	5.07e-10	2.99572	1.52893e-12	2.67043e-10	up	yes
Os09g0380050	Probable acyl-activating enzyme 17, peroxisomal	1.74674	2.21e-11	1.56e-09	1.16499	0.000624398	0.00963945	up	yes
Os09g0415050	Retrovirus-related Pol polyprotein from transposon 17.6	2.19498	7.56e-07	2.24e-05	2.7749	6.84862e-05	0.00163748	up	yes
Os09g0425900	Tetraspanin-8	1.02091	2.14e-06	5.57e-05	1.0012	0.00284888	0.0313192	up	yes
Os09g0426000	WAT1-related protein At4g30420	1.56795	4.07e-09	1.94e-07	1.16686	0.000850907	0.0122522	up	yes
Os09g0440300	Aldehyde dehydrogenase family 7 member A1	1.52351	1.25e-12	1.08e-10	2.10699	2.07579e-09	1.84039e-07	up	yes
Os09g0442100	Serine/threonine-protein kinase At5g01020	1.96163	3.56e-06	8.6e-05	2.82435	1.6585e-11	2.35507e-09	up	yes
Os09g0442300	Oryzain gamma chain	1.18893	7.05e-08	2.62e-06	1.20337	3.3086e-05	0.000908615	up	yes
Os09g0449600	Putative aconitate hydratase, cytoplasmic	1.2003	2.56e-06	6.49e-05	1.16401	0.00027248	0.0049343	up	yes
Os09g0455300	Transcription factor HEC1	2.30312	2.44e-10	1.49e-08	3.25088	7.89323e-05	0.00183695	up	yes
Os09g0457900	Ethylene-responsive transcription factor ERF109	2.00221	6.93e-06	0.000152046	3.43529	8.91271e-09	6.68109e-07	up	yes
Os09g0471200	Wall-associated receptor kinase 3	3.3285	0.000269571	0.00347721	2.577	0.000296231	0.00527687	up	yes
Os09g0472100	ABC transporter G family member 11	2.76004	2.83e-05	0.000509009	4.36294	2.29867e-07	1.21479e-05	up	yes
Os09g0472700	EG45-like domain containing protein	7.86772	1.47e-35	1.21e-32	6.28162	3.82926e-07	1.90818e-05	up	yes
Os09g0472900	EG45-like domain containing protein	5.34813	1.47e-69	8.51e-66	5.38951	8.07398e-14	1.69904e-11	up	yes
Os09g0475500	Uncharacterized protein At1g04910	1.69624	1.48e-10	9.23e-09	2.06017	2.73041e-10	2.91678e-08	up	yes
Os09g0482860	Anthocyanidin 5,3-O-glucosyltransferase	1.42036	0.000159983	0.00222441	1.48275	0.00326509	0.0346675	up	yes
Os09g0483400	Ubiquitin-60S ribosomal protein L40	1.70398	0.00357058	0.0278479	1.85672	0.00253759	0.0287243	up	yes
Os09g0491740	.	3.35804	2.03e-34	1.5e-31	3.10112	3.61748e-19	1.57957e-16	up	yes
Os09g0499000	.	1.01286	2.67e-05	0.000483	1.18164	0.00119865	0.0159845	up	yes
Os09g0509500	Acyltransferase-like protein At3g26840, chloroplastic	2.11857	4.41e-05	0.000743032	3.12623	2.91004e-11	3.92485e-09	up	yes
Os09g0513100	Phospholipase A(1) LCAT3	1.13416	2.23e-06	5.78e-05	1.07275	0.00034677	0.00601757	up	yes
Os09g0536700	.	2.03925	2.7e-13	2.58e-11	1.09929	0.00256272	0.0288816	up	yes
Os09g0544000	Agmatine coumaroyltransferase-2	2.29499	1.86e-12	1.54e-10	3.1398	1.39634e-11	2.01558e-09	up	yes
Os09g0552600	.	2.30865	4.24e-06	0.000100167	3.94581	5.58768e-07	2.67382e-05	up	yes
Os09g0563200	Potassium transporter 18	1.12161	0.000829277	0.00873187	1.13149	0.0019177	0.0230917	up	yes
Os09g0564800	.	1.98887	2.08e-06	5.44e-05	1.78187	1.21127e-06	5.30227e-05	up	yes
Os10g0105400	.	1.0156	0.000398606	0.00479112	1.10823	0.00010308	0.00225332	up	yes
Os10g0109600	Peroxidase N	5.23561	2.69e-47	4.23e-44	2.59013	1.87805e-14	4.34464e-12	up	yes
Os10g0166600	Geraniol 8-hydroxylase	1.97155	8.07e-11	5.27e-09	1.58405	0.000586022	0.00921698	up	yes
Os10g0173000	.	1.99379	1.76e-15	2.19e-13	2.9505	0.00306531	0.033018	up	yes
Os10g0190900	MATE efflux family protein DTX1	1.04194	0.00010154	0.00150876	1.16408	0.000563722	0.00892812	up	yes
Os10g0195250	.	5.54922	0.000507066	0.00584198	8.08141	8.4419e-63	7.37231e-59	up	yes
Os10g0329900	Cysteine-rich receptor-like protein kinase 8	2.86791	0.00212381	0.0185538	2.83633	0.000184182	0.00357763	up	yes
Os10g0340301	.	6.13752	0.000517692	0.00594265	5.75159	6.30946e-31	7.10974e-28	up	yes
Os10g0345100	MATE efflux family protein 7	1.6765	1.43e-10	8.99e-09	1.74996	1.36908e-06	5.89702e-05	up	yes
Os10g0359500	NAC domain-containing protein 78	1.54917	1.01e-10	6.51e-09	1.28662	2.80018e-05	0.000787568	up	yes
Os10g0370500	Probable glucan 1,3-beta-glucosidase A	1.36848	1.66e-09	8.51e-08	1.98383	5.2854e-10	5.24515e-08	up	yes
Os10g0380800	Tyrosine/DOPA decarboxylase 2	5.52929	9.11e-05	0.00138229	6.41499	5.12485e-07	2.46926e-05	up	yes
Os10g0389000	Probable calcium-binding protein CML8	2.00424	2.63e-16	3.6e-14	2.26901	9.69398e-11	1.16368e-08	up	yes
Os10g0389200	Red chlorophyll catabolite reductase (Fragment)	1.72913	1.25e-11	9.06e-10	1.76609	1.16934e-05	0.000382467	up	yes
Os10g0390500	Alanine aminotransferase 2	1.06656	1.11e-06	3.13e-05	1.17839	4.26751e-05	0.00112254	up	yes
Os10g0391200	F-box protein At5g49610	1.84984	3.42e-08	1.36e-06	1.6192	0.000121432	0.00256616	up	yes
Os10g0393800	GDSL esterase/lipase At1g28600	2.44313	3.5e-05	0.000611816	2.86983	1.15059e-06	5.06201e-05	up	yes
Os10g0395000	Serine/threonine-protein kinase At5g01020	1.18576	0.00144274	0.0136027	1.60356	7.09053e-05	0.00168494	up	yes
Os10g0396666	.	1.29756	0.00310149	0.0249622	1.78656	1.26358e-06	5.48997e-05	up	yes
Os10g0405600	ATP-dependent 6-phosphofructokinase 5, chloroplastic	1.42635	1.1e-05	0.000225238	1.31505	2.83666e-05	0.000795905	up	yes
Os10g0412050	Phospholipid-transporting ATPase 3	1.20919	0.00725878	0.0485991	1.53731	4.08822e-05	0.00108503	up	yes
Os10g0419400	1,2-dihydroxy-3-keto-5-methylthiopentene dioxygenase 1	4.01431	8.58e-32	5.4e-29	3.10574	1.1546e-15	3.22659e-13	up	yes
Os10g0420900	.	1.47488	0.000144554	0.00204821	2.2792	3.79519e-05	0.00102216	up	yes
Os10g0431000	E3 ubiquitin-protein ligase RBBP6	1.57604	4.59e-08	1.77e-06	1.37237	4.78903e-06	0.000177779	up	yes
Os10g0442950	ABC transporter G family member 28	1.72887	2.88e-10	1.73e-08	2.0151	3.48841e-07	1.75334e-05	up	yes
Os10g0452300	.	5.59425	1.52e-12	1.28e-10		6.48469e-05	0.00157856	up	yes
Os10g0456800	RING finger and CHY zinc finger domain-containing protein 1	1.22265	3.32e-06	8.15e-05	1.8097	4.82639e-08	3.07656e-06	up	yes
Os10g0463800	.	1.71863	7.9e-12	5.92e-10	1.48889	3.39053e-06	0.000130438	up	yes
Os10g0467900	LRR receptor-like serine/threonine-protein kinase RCH1	1.50516	5.74e-06	0.000129636	1.91216	1.08607e-05	0.00036029	up	yes
Os10g0469600	Probable leucine-rich repeat receptor-like protein kinase At1g35710	1.41675	1.02e-06	2.91e-05	1.44871	0.000694678	0.0104642	up	yes
Os10g0471000	.	2.04251	0.00276983	0.0229391	2.34318	0.0046229	0.0451334	up	yes
Os10g0478300	Myb-related protein Myb4	2.85354	0.00108462	0.0108677	2.26009	0.00292444	0.0319039	up	yes
Os10g0490900	Basic secretory protease (Fragments)	2.05493	0.00574891	0.0405033	2.58954	2.81522e-08	1.90215e-06	up	yes
Os10g0491000	Basic secretory protease (Fragments)	1.26971	2.43e-05	0.000445678	1.71423	0.000416269	0.00696414	up	yes
Os10g0492900	Alpha-galactosidase	2.50101	1.24e-18	2.26e-16	3.12058	4.10939e-05	0.00108767	up	yes
Os10g0528100	Probable glutathione S-transferase GSTU6	1.46165	0.00255713	0.0214935	1.85192	0.00198334	0.0237024	up	yes
Os10g0537300	.	1.21883	0.000275691	0.00354295	1.29323	3.10942e-05	0.000864108	up	yes
Os10g0542200	Ubiquitin domain-containing protein DSK2b	1.51389	6.11e-10	3.42e-08	1.57519	5.3793e-07	2.58118e-05	up	yes
Os10g0542900	Chitinase 8	3.15865	3.24e-13	3.05e-11	2.9181	6.98063e-05	0.001665	up	yes
Os10g0550200	.	1.30606	1.41e-05	0.000280052	1.13582	0.0017947	0.0219128	up	yes
Os10g0556700	CCR4-NOT transcription complex subunit 1	2.35132	0.00238634	0.0203591	2.09724	0.000450023	0.00741169	up	yes
Os10g0559700	.	1.29686	0.00070148	0.0076275	1.60015	4.27733e-05	0.00112343	up	yes
Os10g0563200	Protein ARABIDILLO 1	1.18606	1.53e-07	5.32e-06	1.25499	2.09866e-05	0.000621276	up	yes
Os10g0565150	Beta-amylase 3, chloroplastic	1.52681	1.36e-10	8.55e-09	1.7168	5.56755e-09	4.40013e-07	up	yes
Os10g0569600	.	2.10413	4.79e-13	4.35e-11	3.33383	2.34179e-12	3.85866e-10	up	yes
Os10g0572300	Plant intracellular Ras-group-related LRR protein 5	1.9766	5.6e-17	8.32e-15	1.97773	2.01088e-10	2.23708e-08	up	yes
Os10g0572500	.	1.44506	0.000467808	0.00547346	1.54488	0.000229493	0.00429848	up	yes
Os10g0577100	Putative WEB family protein At1g65010, chloroplastic	2.09493	6e-06	0.00013431	2.00675	0.000779928	0.0114328	up	yes
Os11g0114600	Probable serine/threonine-protein kinase WNK7	1.04902	7.13e-05	0.00111987	1.17978	0.000374971	0.00643029	up	yes
Os11g0133001	Putative receptor protein kinase ZmPK1	3.70468	1.48e-12	1.26e-10	5.46805	2.91489e-26	2.61085e-23	up	yes
Os11g0147150	.	3.31394	4.17e-13	3.82e-11	5.51166	2.42553e-30	2.64777e-27	up	yes
Os11g0155600	ABC transporter C family member 10	1.19429	3.98e-05	0.000682466	1.11422	0.000935451	0.0131604	up	yes
Os11g0158400	Digalactosyldiacylglycerol synthase 1, chloroplastic	1.45116	5.16e-05	0.000849617	1.25308	1.06528e-05	0.000354067	up	yes
Os11g0160100	.	1.17423	1.56e-06	4.23e-05	1.28758	0.000395467	0.00669954	up	yes
Os11g0160400	.	2.18994	8.72e-07	2.53e-05	2.90039	9.76808e-06	0.00032968	up	yes
Os11g0161800	Putative disease resistance protein RGA1	1.39829	0.000137714	0.00196044	1.80368	0.00408528	0.0412925	up	yes
Os11g0172150	Probable LRR receptor-like serine/threonine-protein kinase At3g47570	1.84301	3.12e-06	7.72e-05	1.23816	0.00455293	0.0446499	up	yes
Os11g0181200	.	6.60959	2.65e-44	3.98e-41	6.0577	2.77165e-26	2.61085e-23	up	yes
Os11g0183900	Aspartic proteinase Asp1	1.20501	1.26e-07	4.48e-06	1.1979	0.000558908	0.00887444	up	yes
Os11g0186200	Aldehyde dehydrogenase family 3 member H1	1.41563	5.36e-11	3.59e-09	1.42121	1.24693e-05	0.000404061	up	yes
Os11g0210500	Alcohol dehydrogenase 2	3.78531	6.49e-24	2.02e-21	3.25028	1.23593e-11	1.80642e-09	up	yes
Os11g0211800	.	5.47248	2.41e-09	1.18e-07	3.97136	0.00193333	0.0232079	up	yes
Os11g0213000	Coatomer subunit beta'-2	2.69616	4.2e-14	4.46e-12	3.28709	1.11961e-07	6.41151e-06	up	yes
Os11g0256900	Anthranilate O-methyltransferase 1	1.61759	6.16e-08	2.32e-06	1.49778	5.21696e-05	0.00131771	up	yes
Os11g0262600	.	3.70777	0.000250076	0.00326959	8.66194	5.21712e-10	5.19215e-08	up	yes
Os11g0264700	F-box protein SKIP16	1.3911	5.13e-07	1.58e-05	1.01315	0.00240363	0.027529	up	yes
Os11g0270000	.	2.47781	0.000510989	0.00587934	3.06581	9.88653e-05	0.00218304	up	yes
Os11g0303800	Glutathione S-transferase T3	4.2101	3.63e-13	3.37e-11	6.11515	6.51214e-10	6.35425e-08	up	yes
Os11g0437600	.	5.0858	2.38e-06	6.11e-05	3.38999	2.29437e-06	9.33027e-05	up	yes
Os11g0451700	Dehydrin Rab16B	4.89196	1.3e-21	3.4e-19	5.91656	9.09732e-12	1.35807e-09	up	yes
Os11g0454200	Dehydrin Rab16B	6.69243	1.51e-55	3.27e-52	6.82941	8.22604e-42	1.69031e-38	up	yes
Os11g0454300	Water stress-inducible protein Rab21	6.13945	4.74e-08	1.82e-06	6.52628	3.22909e-49	9.39987e-46	up	yes
Os11g0490900	Probable WRKY transcription factor 75	1.1012	3.42e-05	0.00059952	1.60527	1.60972e-05	0.000499384	up	yes
Os11g0514500	Somatic embryogenesis receptor kinase 1	3.42454	1.03e-21	2.73e-19	3.96322	2.08124e-13	4.10745e-11	up	yes
Os11g0536800	Glutamyl-tRNA(Gln) amidotransferase subunit A	1.34979	4.56e-05	0.000764736	1.15918	0.0010632	0.014576	up	yes
Os11g0549650	Phosphatidate cytidylyltransferase, mitochondrial	1.18878	8.38e-05	0.00128578	1.2724	0.000414358	0.00694213	up	yes
Os11g0558400	LRR receptor-like serine/threonine-protein kinase FLS2	1.3779	0.000117828	0.00171329	1.45004	0.000475981	0.00778416	up	yes
Os11g0586001	Putative protein phosphatase 2C 76	1.35047	0.00515748	0.0371839	1.23513	0.00444055	0.0438061	up	yes
Os11g0592000	Barwin	3.66297	1.17e-16	1.68e-14	4.5558	2.93298e-11	3.94057e-09	up	yes
Os11g0592100	Barwin	3.82696	2.3e-41	2.84e-38	3.33585	1.22927e-17	4.38172e-15	up	yes
Os11g0592200	Barwin	2.7131	6.17e-25	2.2e-22	3.05439	3.54912e-10	3.68982e-08	up	yes
Os11g0601950	.	4.25234	2.98e-06	7.4e-05	5.69132	7.52553e-18	2.79661e-15	up	yes
Os11g0607200	Probable LRR receptor-like serine/threonine-protein kinase At5g10290	1.18998	7.09e-05	0.00111305	1.1292	0.000646745	0.00988281	up	yes
Os11g0621300	.	1.40955	3e-07	9.69e-06	1.86887	6.06249e-05	0.0014977	up	yes
Os11g0634200	.	2.2299	2.96e-18	5.14e-16	2.00566	8.08047e-08	4.84362e-06	up	yes
Os11g0665600	.	1.67507	0.000333243	0.00412486	2.74563	5.84561e-12	8.99555e-10	up	yes
Os11g0668100	Disease resistance protein RGA2	1.85571	1.56e-08	6.59e-07	1.65761	0.000321522	0.00564676	up	yes
Os11g0684000	Transcription factor MYB108	2.25568	2.81e-17	4.3e-15	1.20759	0.000748234	0.0110892	up	yes
Os11g0701100	Xylanase inhibitor protein 2	5.19358	0.00504365	0.0365612	5.11013	1.09547e-05	0.000362378	up	yes
Os11g0701400	Xylanase inhibitor protein 2	4.10957	9.08e-07	2.63e-05	6.877	2.39876e-06	9.64254e-05	up	yes
Os11g0701500	Xylanase inhibitor protein 2	4.48945	2.97e-10	1.78e-08	6.35783	8.4598e-32	1.05542e-28	up	yes
Os11g0704800	Inactive rhomboid protein 1	1.13549	0.00264347	0.0220689	1.22089	0.00276041	0.03056	up	yes
Os11g0705200	Scarecrow-like protein 9	1.49803	1.28e-06	3.55e-05	1.75883	3.78933e-05	0.00102136	up	yes
Os12g0114100	Probable serine/threonine-protein kinase WNK8	1.33511	1.08e-05	0.000220088	1.02803	0.000608445	0.00945853	up	yes
Os12g0116600	Probable WRKY transcription factor 46	2.1778	1.27e-08	5.45e-07	1.41508	0.000187994	0.00364024	up	yes
Os12g0116700	Probable WRKY transcription factor 70	1.78369	1.62e-05	0.00031648	1.83481	0.00391797	0.0400183	up	yes
Os12g0117400	Root phototropism protein 2	1.22661	0.000120773	0.00175023	1.61498	0.00108906	0.0148348	up	yes
Os12g0123700	NAC transcription factor ONAC010	2.43929	7.44e-17	1.08e-14	2.35626	2.85976e-05	0.000801099	up	yes
Os12g0126300	Ethylene-responsive transcription factor WRI1	2.60916	6.09e-05	0.000980539	2.13645	0.00454824	0.0446164	up	yes
Os12g0150200	Cytochrome P450 94C1	2.55514	2.35e-12	1.9e-10	1.51445	0.000258128	0.00471351	up	yes
Os12g0168100	Ethylene-responsive transcription factor ERF110	3.00177	2.36e-06	6.06e-05	3.22309	3.37135e-09	2.79071e-07	up	yes
Os12g0170800	Citrate-binding protein	2.326	2.06e-06	5.38e-05	3.8858	4.54288e-21	2.47956e-18	up	yes
Os12g0183100	2-oxoisovalerate dehydrogenase subunit alpha 2, mitochondrial	2.14518	3.91e-19	7.73e-17	1.66677	1.24055e-08	8.97204e-07	up	yes
Os12g0183200	3'(2'),5'-bisphosphate nucleotidase	2.45836	0.00398789	0.0303374	4.58562	1.33398e-05	0.000428295	up	yes
Os12g0187800	.	2.44919	9.6e-08	3.47e-06	3.8327	0.000115602	0.00247137	up	yes
Os12g0221400	.	1.40958	1.32e-05	0.000264589	3.34971	7.0031e-15	1.74737e-12	up	yes
Os12g0230100	Chaperone protein ClpC2, chloroplastic	1.36917	1.17e-07	4.18e-06	1.20928	0.00404831	0.0410138	up	yes
Os12g0236225	.		0.000376434	0.00457042	10.9119	6.37212e-53	2.02355e-49	up	yes
Os12g0240900	Naringenin 7-O-methyltransferase	4.83248	0.00682329	0.0462741		0.000480317	0.00784039	up	yes
Os12g0258700	Laccase-24	3.86906	8.32e-32	5.33e-29	7.18203	9.13117e-56	4.55671e-52	up	yes
Os12g0268000	Cytochrome P450 71A1	1.43395	0.000176673	0.00242818	1.41351	0.00392506	0.0400731	up	yes
Os12g0270900	Flavonol 3-sulfotransferase	2.13926	0.00126703	0.0122771	2.49462	4.94245e-06	0.000182698	up	yes
Os12g0283400	.	4.09944	1.35e-06	3.74e-05	3.97691	0.000266874	0.00484284	up	yes
Os12g0428000	Thiosulfate sulfurtransferase 18	2.14441	2.76e-07	8.98e-06	2.32805	2.80866e-07	1.47316e-05	up	yes
Os12g0466200	.	1.46862	2.22e-06	5.77e-05	1.09995	0.000153016	0.00306864	up	yes
Os12g0507300	Probable WRKY transcription factor 3	1.70643	8.78e-10	4.75e-08	1.70947	4.33264e-08	2.78725e-06	up	yes
Os12g0510750	.	1.30878	4.56e-06	0.000107037	2.33558	3.36889e-09	2.79071e-07	up	yes
Os12g0533500	VIN3-like protein 1	1.11568	0.00654593	0.0448499	1.22936	0.00153135	0.0193815	up	yes
Os12g0548401	Subtilisin-chymotrypsin inhibitor WSCI	1.53811	1.57e-07	5.44e-06	1.69299	0.00486868	0.0468928	up	yes
Os12g0552400	Universal stress protein A-like protein	2.54453	0.000828107	0.00872221	2.53175	0.000293935	0.00524132	up	yes
Os12g0556200	.	1.03341	6.51e-05	0.00103706	1.33453	0.00179402	0.0219121	up	yes
Os12g0564100	Transcription factor MYB57	4.17349	2e-36	1.73e-33	2.96435	4.68825e-16	1.38788e-13	up	yes
Os12g0569700	Heat shock cognate 70 kDa protein	1.69577	3.03e-08	1.21e-06	1.17063	0.0015081	0.0191427	up	yes
Os12g0582800	CSC1-like protein HYP1	1.46094	5.16e-10	2.93e-08	1.54093	2.06273e-05	0.00061376	up	yes
Os12g0596800	Protein DA1	1.12567	3.08e-05	0.000548201	1.01807	0.00331543	0.0350953	up	yes
Os12g0597500	Probable ureidoglycolate hydrolase	1.46335	3.37e-11	2.31e-09	1.09533	0.000142464	0.00290857	up	yes
Os12g0607000	Homocysteine S-methyltransferase 2	1.67512	2.74e-14	2.98e-12	1.67728	1.2837e-08	9.2226e-07	up	yes
Os12g0610600	NAC domain-containing protein 21/22	1.37537	1.85e-06	4.92e-05	1.3339	9.59769e-05	0.00213106	up	yes
Os12g0611100	Probable LRR receptor-like serine/threonine-protein kinase At1g56140	1.44883	5.74e-05	0.000931899	1.67117	3.26891e-05	0.000899839	up	yes
Os12g0616500	Cation/H(+) antiporter 19	3.73237	8.18e-13	7.17e-11	7.30316	3.46332e-44	9.30619e-41	up	yes
Os12g0629700	Thaumatin-like protein	3.00559	2.79e-07	9.08e-06	5.08866	1.0351e-18	4.3564e-16	up	yes
Os12g0630100	Thaumatin-like protein	3.13666	3.64e-14	3.91e-12	4.23635	1.07684e-06	4.76756e-05	up	yes
Os12g0630200	Thaumatin-like protein	3.07811	2.71e-16	3.69e-14	2.78409	2.79633e-08	1.89305e-06	up	yes
Os12g0630500	Thaumatin-like protein	2.76398	2.79e-11	1.95e-09	3.27611	1.78722e-15	4.91584e-13	up	yes
Os12g0632800	Receptor-like protein kinase HAIKU2	2.04542	4.32e-05	0.00073257	2.05308	2.65439e-05	0.000753846	up	yes
Os01g0952800	Transcription factor ORG2	11.1271	1.09e-06	0	7.1627	5.53129e-37	0	up	yes
Os02g0650300	Iron-phytosiderophore transporter YSL15	10.9071	0.0002384	0.0087	5.54862	0.000422683	0.00704445	up	yes
Note: log2FC = log2 Fold Change, FDR = false discovery rate.

## Sheet: Table S5
	Table S5 Differentially expressed genes specifically downregulated in shoots Dongdao-4 seedlings.
Gene ID	Annotation	log2FC	P-Value	FDR	up/down	significant
Os07g0129300	Pathogenesis-related protein 1	-3.98829	8.68e-64	3.76e-60	down	yes
Os06g0210000	WAT1-related protein At1g21890	-3.65936	2.61e-27	1.14e-24	down	yes
Os01g0293900	Peroxidase 2	-4.17827	1.49e-19	3.15e-17	down	yes
Os06g0592500	Multiprotein-bridging factor 1c	-3.42511	6.37e-19	1.22e-16	down	yes
Os06g0254600	Probable peroxygenase 4	-3.44979	1.03e-18	1.96e-16	down	yes
Os01g0959200	Abscisic stress-ripening protein 1	-3.11401	3.85e-18	6.57e-16	down	yes
Os01g0910500	.	-1.93062	8.15e-18	1.33e-15	down	yes
Os10g0377150	.	-2.63953	2.58e-16	3.58e-14	down	yes
Os04g0526800	.	-2.50659	4.07e-16	5.34e-14	down	yes
Os10g0149200	Proline-rich protein 4	-2.23806	1.55e-15	1.96e-13	down	yes
Os03g0651950	.	-2.13994	1.52e-14	1.72e-12	down	yes
Os05g0548900	Phosphoethanolamine N-methyltransferase 1	-2.01043	1.69e-14	1.9e-12	down	yes
Os02g0706400	Protein RADIALIS-like 3	-1.88675	2.16e-14	2.41e-12	down	yes
Os08g0441100	CBL-interacting protein kinase 6	-2.01227	2.95e-14	3.19e-12	down	yes
Os03g0138500	.	-1.9792	5.92e-14	6.1e-12	down	yes
Os11g0691300	Wall-associated receptor kinase 5	-5.43529	7.43e-14	7.52e-12	down	yes
Os01g0949500	Probable calcium-binding protein CML10	-1.60333	9.97e-14	9.89e-12	down	yes
Os01g0613800	Senescence-specific cysteine protease SAG39	-2.8408	1.55e-13	1.51e-11	down	yes
Os12g0438000	Probable histone H2A.7	-1.67635	1.95e-13	1.88e-11	down	yes
Os01g0840100	Heat shock cognate 70 kDa protein	-1.64849	2.15e-13	2.07e-11	down	yes
Os01g0226600	S-type anion channel SLAH3	-2.12401	2.3e-13	2.21e-11	down	yes
Os01g0896400	.	-1.66386	5.94e-13	5.32e-11	down	yes
Os01g0108800	.	-1.80935	1.54e-12	1.29e-10	down	yes
Os10g0483500	Cytokinin dehydrogenase 3	-1.88711	1.61e-12	1.35e-10	down	yes
Os02g0258250	High mobility group B protein 13	-1.97394	8.54e-12	6.35e-10	down	yes
Os03g0634400	CBL-interacting protein kinase 7	-2.27159	1.55e-11	1.11e-09	down	yes
Os03g0276500	Heat shock cognate 70 kDa protein 2	-1.41629	1.66e-11	1.19e-09	down	yes
Os02g0300700	Eukaryotic translation initiation factor 1A	-1.62623	2.91e-11	2.02e-09	down	yes
Os03g0327600	.	-1.41074	3.33e-11	2.29e-09	down	yes
Os10g0537800	Aspartic proteinase nepenthesin-1	-3.26725	5.7e-11	3.79e-09	down	yes
Os06g0497500	.	-2.76931	7.79e-11	5.12e-09	down	yes
Os09g0542700	Serine/threonine protein phosphatase 2A 57 kDa regulatory subunit B' beta isoform	-2.17892	8.15e-11	5.31e-09	down	yes
Os06g0561000	Probable inositol oxygenase	-1.66967	8.59e-11	5.58e-09	down	yes
Os07g0474300	.	-1.93976	1.1e-10	7.05e-09	down	yes
Os04g0688500	Cationic peroxidase SPC4	-2.811	1.83e-10	1.13e-08	down	yes
Os08g0512600	Cyclin-dependent kinase B2-1	-1.45892	2.35e-10	1.43e-08	down	yes
Os05g0562300	DnaJ homolog subfamily B member 13	-1.66903	2.6e-10	1.57e-08	down	yes
Os02g0258800	.	-1.51742	3.85e-10	2.24e-08	down	yes
Os01g0719600	Copper transport protein ATX1	-2.69142	4.18e-10	2.42e-08	down	yes
Os10g0394200	Subtilisin-like protease SBT1.7	-1.73239	4.52e-10	2.59e-08	down	yes
Os01g0839900	Osmotin-like protein	-1.34082	5.47e-10	3.09e-08	down	yes
Os05g0125100	.	-1.83858	6.25e-10	3.49e-08	down	yes
Os06g0157700	Protein HEADING DATE 3A		7.67e-10	4.22e-08	down	yes
Os10g0577400	.	-1.65448	8.06e-10	4.39e-08	down	yes
Os06g0711700	F-box/kelch-repeat protein SKIP25	-1.44891	8.2e-10	4.46e-08	down	yes
Os05g0332300	CBL-interacting protein kinase 18	-1.41729	8.46e-10	4.59e-08	down	yes
Os03g0413100	Bifunctional uridylyltransferase/uridylyl-removing enzyme	-1.43991	8.54e-10	4.63e-08	down	yes
Os07g0178600	Heat stress transcription factor A-2b	-1.73446	9.73e-10	5.21e-08	down	yes
Os02g0742800	Chromosome-associated kinesin KIF4	-1.68795	1.75e-09	8.9e-08	down	yes
Os12g0570300	.	-3.46212	1.77e-09	8.98e-08	down	yes
Os08g0167000	ABC transporter G family member 14	-1.57824	1.89e-09	9.5e-08	down	yes
Os06g0109300	WAT1-related protein At4g01440	-1.98774	2.17e-09	1.07e-07	down	yes
Os05g0176700	.	-1.53039	2.2e-09	1.08e-07	down	yes
Os07g0545300	Probable histone H2A.1	-1.38157	2.65e-09	1.29e-07	down	yes
Os05g0512600	PLASMODESMATA CALLOSE-BINDING PROTEIN 3	-1.32782	3.46e-09	1.67e-07	down	yes
Os08g0427700	Probable histone H2A.3	-2.23124	3.62e-09	1.74e-07	down	yes
Os06g0595800	3'-N-debenzoyl-2'-deoxytaxol N-benzoyltransferase	-1.33688	4.65e-09	2.18e-07	down	yes
Os04g0106500	.	-1.62094	6.02e-09	2.78e-07	down	yes
Os06g0554600	.	-1.53467	6.07e-09	2.8e-07	down	yes
Os09g0551600	HMG1/2-like protein	-1.40774	6.23e-09	2.87e-07	down	yes
Os03g0279200	Probable histone H2A.4	-2.10407	6.48e-09	2.95e-07	down	yes
Os08g0520600	.	-2.76984	6.58e-09	3e-07	down	yes
Os01g0836600	ABC transporter G family member 1	-1.63356	7e-09	3.17e-07	down	yes
Os01g0195400	.	-1.22812	7.12e-09	3.22e-07	down	yes
Os04g0496300	.	-1.72956	7.93e-09	3.56e-07	down	yes
Os01g0850550	Laccase-6	-3.12623	8.17e-09	3.65e-07	down	yes
Os09g0562750	.	-2.27967	8.69e-09	3.87e-07	down	yes
Os03g0128300	.	-1.73967	9.29e-09	4.12e-07	down	yes
Os09g0461500	Tuliposide A-converting enzyme 1, chloroplastic	-1.68647	9.83e-09	4.34e-07	down	yes
Os03g0232600	U-box domain-containing protein 31	-1.2526	9.89e-09	4.35e-07	down	yes
Os03g0136200	24-methylenesterol C-methyltransferase 2	-1.30734	9.98e-09	4.38e-07	down	yes
Os07g0631200	E3 ubiquitin-protein ligase RING1-like	-3.03814	1.03e-08	4.49e-07	down	yes
Os01g0853700	Transcription factor DIVARICATA	-1.45519	1.21e-08	5.25e-07	down	yes
Os01g0931200	.	-2.00065	1.23e-08	5.29e-07	down	yes
Os04g0691900	1-phosphatidylinositol-3-phosphate 5-kinase FAB1A	-1.98526	1.24e-08	5.34e-07	down	yes
Os03g0122100	Transcription factor bHLH70	-2.49029	1.27e-08	5.45e-07	down	yes
Os03g0108300	Probable xyloglucan endotransglucosylase/hydrolase protein 32	-1.25918	1.32e-08	5.64e-07	down	yes
Os09g0309500	.	-1.26551	1.42e-08	6.05e-07	down	yes
Os08g0249000	.	-1.2889	1.43e-08	6.1e-07	down	yes
Os10g0523700	Arogenate dehydratase 3, chloroplastic	-1.19489	1.52e-08	6.43e-07	down	yes
Os09g0526600	Heat stress transcription factor B-2c	-2.05265	1.58e-08	6.67e-07	down	yes
Os01g0638000	Scopoletin glucosyltransferase	-2.94891	1.61e-08	6.76e-07	down	yes
Os05g0582000	.	-1.86468	1.68e-08	7.03e-07	down	yes
Os06g0137400	Auxin-induced protein 15A	-2.04683	1.68e-08	7.03e-07	down	yes
Os05g0579700	Protein RADIALIS-like 6		1.77e-08	7.41e-07	down	yes
Os04g0612301	.	-1.84981	1.8e-08	7.5e-07	down	yes
Os10g0543500	Protein STRICTOSIDINE SYNTHASE-LIKE 5	-2.02229	1.88e-08	7.79e-07	down	yes
Os01g0176500	.	-1.46864	1.96e-08	8.1e-07	down	yes
Os04g0665666	.	-1.82518	1.97e-08	8.13e-07	down	yes
Os12g0555600	Cellulose synthase-like protein D4	-1.53749	1.97e-08	8.13e-07	down	yes
Os04g0127200	Subtilisin-like protease SBT3.3	-1.56546	2.02e-08	8.27e-07	down	yes
Os11g0300700	Probable inactive leucine-rich repeat receptor-like protein kinase At1g66830	-1.89496	2.19e-08	8.93e-07	down	yes
Os03g0405500	Probable nucleoredoxin 1-1	-1.26137	2.61e-08	1.06e-06	down	yes
Os07g0545400	Probable histone H2A.2	-1.18322	3.05e-08	1.22e-06	down	yes
Os02g0699700	DNA topoisomerase 2	-1.44986	3.34e-08	1.33e-06	down	yes
Os04g0461800	Formin-like protein 2	-1.5412	3.6e-08	1.42e-06	down	yes
Os09g0463300	.	-1.52892	3.71e-08	1.46e-06	down	yes
Os07g0680400	Probable WRKY transcription factor 46	-2.18918	3.79e-08	1.49e-06	down	yes
Os04g0553500	Probable pectinesterase 68	-2.41511	4.09e-08	1.6e-06	down	yes
Os04g0459500	Glyceraldehyde-3-phosphate dehydrogenase A, chloroplastic	-1.21295	4.1e-08	1.6e-06	down	yes
Os01g0687400	Acidic endochitinase	-1.35052	4.25e-08	1.65e-06	down	yes
Os03g0291200	Protein trichome birefringence-like 3	-1.77247	4.46e-08	1.72e-06	down	yes
Os01g0832900	Dual specificity protein kinase pom1	-1.4728	4.61e-08	1.78e-06	down	yes
Os05g0520600	.	-1.39627	5.5e-08	2.09e-06	down	yes
Os03g0364400	Serine/threonine-protein kinase At5g01020	-1.44552	5.68e-08	2.15e-06	down	yes
Os02g0139100	.	-1.44451	6.57e-08	2.47e-06	down	yes
Os05g0438700	Histone H3.2	-2.08488	6.58e-08	2.47e-06	down	yes
Os01g0933500	.	-1.79557	6.68e-08	2.5e-06	down	yes
Os06g0120200	.	-1.45197	7.04e-08	2.62e-06	down	yes
Os03g0761500	Subtilisin-like protease SBT1.7	-1.23026	7.5e-08	2.77e-06	down	yes
Os05g0573900	Protein CHUP1, chloroplastic	-2.19776	7.62e-08	2.81e-06	down	yes
Os05g0113900	Probable histone H2A.6	-2.08095	7.88e-08	2.89e-06	down	yes
Os05g0376800	Protein GAST1	-1.72988	8.11e-08	2.97e-06	down	yes
Os01g0138500	.	-1.38579	8.38e-08	3.06e-06	down	yes
Os09g0529900	2-keto-3-deoxy-L-rhamnonate aldolase	-1.3644	1.07e-07	3.84e-06	down	yes
Os02g0175000	Probable cation transporter HKT6	-1.42527	1.11e-07	4e-06	down	yes
Os02g0814000	Desumoylating isopeptidase 1	-1.39464	1.28e-07	4.54e-06	down	yes
Os06g0704500	Leucine-rich repeat extensin-like protein 1	-1.40978	1.44e-07	5.03e-06	down	yes
Os08g0446800	Protein GLUTAMINE DUMPER 3	-2.32328	1.57e-07	5.42e-06	down	yes
Os04g0412800	Uncharacterized protein At5g39865	-1.70253	1.77e-07	6.05e-06	down	yes
Os07g0586900	Protein SHORT-ROOT 1	-1.54797	1.81e-07	6.17e-06	down	yes
Os08g0490900	Histone H2B.2	-1.97209	1.83e-07	6.24e-06	down	yes
Os05g0102600	E3 ubiquitin-protein ligase ORTHRUS 2	-1.26996	1.88e-07	6.39e-06	down	yes
Os03g0752500	.	-1.92621	1.89e-07	6.42e-06	down	yes
Os10g0413101	.	-1.15284	1.91e-07	6.47e-06	down	yes
Os05g0304900	Endo-1,4-beta-xylanase A	-1.89519	2.04e-07	6.83e-06	down	yes
Os01g0621900	Probable WRKY transcription factor 19	-1.08946	2.33e-07	7.73e-06	down	yes
Os03g0652000	.	-1.80076	2.61e-07	8.59e-06	down	yes
Os05g0160300	.	-1.2254	2.62e-07	8.59e-06	down	yes
Os10g0334500	Dirigent protein 5	-2.2337	2.79e-07	9.08e-06	down	yes
Os12g0515800	.	-1.07672	2.96e-07	9.57e-06	down	yes
Os10g0149400	Proline-rich protein 4	-2.76647	3.02e-07	9.75e-06	down	yes
Os09g0442700	ATP-dependent DNA helicase DDM1	-1.36642	3.21e-07	1.03e-05	down	yes
Os09g0540600	Histone-binding protein MSI1	-1.47691	3.21e-07	1.03e-05	down	yes
Os05g0278500	Taxadien-5-alpha-ol O-acetyltransferase	-1.71072	3.26e-07	1.04e-05	down	yes
Os02g0200900	EIN3-binding F-box protein 1	-1.07167	3.26e-07	1.04e-05	down	yes
Os01g0223600	Probable inactive receptor kinase At4g23740	-1.1495	3.29e-07	1.05e-05	down	yes
Os04g0370900	Wall-associated receptor kinase 2	-1.55851	3.59e-07	1.14e-05	down	yes
Os04g0288500	L-type lectin-domain containing receptor kinase IX.1	-1.89442	3.86e-07	1.22e-05	down	yes
Os01g0180400	.	-1.78744	3.98e-07	1.26e-05	down	yes
Os01g0191800	Serine/threonine-protein kinase Aurora-1	-1.51381	4.38e-07	1.37e-05	down	yes
Os10g0149000	Proline-rich protein 4	-4.16366	4.42e-07	1.38e-05	down	yes
Os10g0150000	.	-3.32126	4.45e-07	1.39e-05	down	yes
Os01g0823500	Transcription repressor OFP4	-1.31363	4.89e-07	1.52e-05	down	yes
Os01g0651932	Protein CHUP1, chloroplastic	-2.02693	4.96e-07	1.53e-05	down	yes
Os02g0731300	.	-1.21967	5.06e-07	1.56e-05	down	yes
Os04g0563700	Cyclin-B2-1	-1.3552	5.3e-07	1.63e-05	down	yes
Os11g0549620	Purple acid phosphatase 4	-1.75608	5.55e-07	1.7e-05	down	yes
Os11g0470600	.	-2.47058	5.57e-07	1.7e-05	down	yes
Os04g0589400	.	-1.26482	5.64e-07	1.72e-05	down	yes
Os02g0597700	BAG family molecular chaperone regulator 1	-1.92027	6.15e-07	1.86e-05	down	yes
Os05g0503500	.	-1.6954	6.23e-07	1.88e-05	down	yes
Os02g0699433	.	-1.66137	6.35e-07	1.92e-05	down	yes
Os11g0673200	Beta-D-xylosidase 1	-1.61113	6.51e-07	1.96e-05	down	yes
Os01g0226200	Probable membrane-associated kinase regulator 2	-1.29539	6.76e-07	2.03e-05	down	yes
Os09g0554300	Uncharacterized transporter YBR287W	-1.11234	6.85e-07	2.05e-05	down	yes
Os06g0285400	Probable L-type lectin-domain containing receptor kinase S.7	-1.36759	6.94e-07	2.07e-05	down	yes
Os02g0625000	Cryptochrome-2	-1.13532	7.21e-07	2.15e-05	down	yes
Os07g0606800	Probable carboxylesterase 18	-1.81143	7.27e-07	2.16e-05	down	yes
Os05g0443800	Cell division protein FtsZ homolog 2-2, chloroplastic	-1.60809	7.57e-07	2.24e-05	down	yes
Os02g0132500	Ocs element-binding factor 1	-1.11243	7.79e-07	2.3e-05	down	yes
Os11g0442380	Transcription factor bHLH78	-1.38783	7.98e-07	2.34e-05	down	yes
Os03g0196600	Probable serine acetyltransferase 4	-1.19492	8.34e-07	2.43e-05	down	yes
Os03g0196250	.	-1.65014	9.59e-07	2.75e-05	down	yes
Os04g0350300	Kinesin-like protein KIN12B	-1.30304	9.68e-07	2.77e-05	down	yes
Os07g0124100	Phytosulfokines 4	-1.16229	9.72e-07	2.78e-05	down	yes
Os02g0750100	ATP synthase delta chain, chloroplastic	-1.05955	9.82e-07	2.81e-05	down	yes
Os10g0150300	.	-2.01898	1.02e-06	2.92e-05	down	yes
Os06g0523100	Probable WRKY transcription factor 19	-1.04976	1.06e-06	3.01e-05	down	yes
Os03g0221500	Glucan endo-1,3-beta-glucosidase 3	-1.16041	1.07e-06	3.03e-05	down	yes
Os05g0588300	Probable inactive receptor kinase At2g26730	-1.16963	1.14e-06	3.21e-05	down	yes
Os03g0162200	Probable histone H2A variant 1	-1.85512	1.2e-06	3.38e-05	down	yes
Os04g0261400	.	-1.78995	1.21e-06	3.39e-05	down	yes
Os01g0153300	Histone H2B.4	-1.44383	1.29e-06	3.58e-05	down	yes
Os05g0391200	.	-1.05412	1.35e-06	3.74e-05	down	yes
Os03g0301400	Exonuclease DPD1, chloroplastic/mitochondrial	-1.22095	1.35e-06	3.74e-05	down	yes
Os06g0160100	Histone H3.2	-1.86119	1.44e-06	3.95e-05	down	yes
Os08g0556900	KDEL-tailed cysteine endopeptidase CEP1	-1.10795	1.45e-06	3.98e-05	down	yes
Os09g0560000	Microtubule-associated protein TORTIFOLIA1	-1.239	1.45e-06	3.98e-05	down	yes
Os05g0513100	Transcription factor TCP5	-1.21253	1.48e-06	4.06e-05	down	yes
Os07g0503500	Anthocyanidin 3-O-glucosyltransferase 1	-1.08768	1.49e-06	4.06e-05	down	yes
Os02g0575700	Probable WRKY transcription factor 19	-1.1151	1.49e-06	4.07e-05	down	yes
Os07g0659800	E3 ubiquitin-protein ligase SINAT5	-1.47065	1.49e-06	4.07e-05	down	yes
Os03g0119900	Histone H4	-2.11201	1.63e-06	4.43e-05	down	yes
Os05g0556400	Cytochrome b561 and DOMON domain-containing protein At3g61750	-1.0603	1.65e-06	4.46e-05	down	yes
Os04g0364800	Putative ripening-related protein 1	-1.71757	1.7e-06	4.59e-05	down	yes
Os03g0587200	Kinesin-like protein KIN12A	-1.51197	1.73e-06	4.66e-05	down	yes
Os08g0444500	.	-1.48875	1.75e-06	4.7e-05	down	yes
Os09g0247600	GDSL esterase/lipase At2g42990	-2.45345	1.8e-06	4.8e-05	down	yes
Os09g0438100	.	-1.15262	1.81e-06	4.82e-05	down	yes
Os12g0291100	Ribulose bisphosphate carboxylase small chain A, chloroplastic	-1.04638	1.84e-06	4.9e-05	down	yes
Os03g0134900	Glutathione S-transferase F10	-1.51513	1.92e-06	5.06e-05	down	yes
Os02g0655800	Putative kinase-like protein TMKL1	-1.07375	1.99e-06	5.23e-05	down	yes
Os10g0203000	Uncharacterized calcium-binding protein At1g02270	-1.08626	2.02e-06	5.3e-05	down	yes
Os01g0232200	Lissencephaly-1 homolog	-1.93169	2.06e-06	5.39e-05	down	yes
Os01g0296166	Polygalacturonase At1g48100	-1.45376	2.13e-06	5.54e-05	down	yes
Os11g0666200	Putative serine/threonine-protein kinase-like protein CCR3	-1.94352	2.16e-06	5.61e-05	down	yes
Os08g0554300	Rhamnogalacturonate lyase B	-6.88386	2.27e-06	5.86e-05	down	yes
Os10g0498900	Microtubule-associated protein RP/EB family member 1C	-1.65638	2.29e-06	5.92e-05	down	yes
Os03g0750300	.	-1.35636	2.3e-06	5.92e-05	down	yes
Os12g0433500	Serine/threonine-protein kinase TIO	-1.23629	2.34e-06	6.01e-05	down	yes
Os05g0559350	.	-1.29609	2.45e-06	6.27e-05	down	yes
Os01g0916100	.	-3.35439	2.56e-06	6.49e-05	down	yes
Os02g0739700	E2F transcription factor-like E2FE	-1.41747	2.65e-06	6.68e-05	down	yes
Os01g0685900	65-kDa microtubule-associated protein 3	-1.44995	2.67e-06	6.71e-05	down	yes
Os03g0165400	Beta-galactosidase 5	-1.3363	2.82e-06	7.07e-05	down	yes
Os04g0338950	Ent-isokaurene C2-hydroxylase	-3.79927	2.86e-06	7.16e-05	down	yes
Os11g0215100	.	-1.30005	2.87e-06	7.19e-05	down	yes
Os04g0272200	UDP-glycosyltransferase 92A1	-1.72511	2.92e-06	7.3e-05	down	yes
Os03g0728500	.	-1.47427	2.96e-06	7.37e-05	down	yes
Os03g0219100	.	-1.32356	3.07e-06	7.6e-05	down	yes
Os06g0607100	Phosphatidylcholine:diacylglycerol cholinephosphotransferase 1	-1.07142	3.34e-06	8.18e-05	down	yes
Os09g0286300	Protein ENDOSPERM DEFECTIVE 1	-1.72758	3.37e-06	8.23e-05	down	yes
Os05g0441400	Transcription repressor OFP13	-1.75696	3.39e-06	8.27e-05	down	yes
Os09g0507100	Squamosa promoter-binding-like protein 18	-1.22505	3.52e-06	8.54e-05	down	yes
Os12g0609500	Uncharacterized oxidoreductase C663.09c	-1.1362	3.7e-06	8.89e-05	down	yes
Os10g0457200	Probable pectate lyase 12	-1.44732	3.85e-06	9.21e-05	down	yes
Os03g0349600	.	-1.05875	4.01e-06	9.51e-05	down	yes
Os04g0390100	Heavy metal-associated isoprenylated plant protein 26	-1.34831	4.01e-06	9.52e-05	down	yes
Os01g0201600	Protodermal factor 1	-1.51978	4.25e-06	0.0001002	down	yes
Os05g0244500	Glucan 1,3-beta-glucosidase	-1.05922	4.3e-06	0.00010123	down	yes
Os02g0228900	Auxin-responsive protein IAA7	-1.30543	4.35e-06	0.000102445	down	yes
Os01g0972900	Protein FIZZY-RELATED 3	-1.43865	4.37e-06	0.000102958	down	yes
Os12g0616000	Kinesin-like protein KIFC3	-1.49161	4.52e-06	0.000106184	down	yes
Os11g0107000	Protein trichome birefringence-like 34	-1.03399	4.56e-06	0.000106952	down	yes
Os03g0151600	Probable acetyltransferase NATA1-like	-1.09417	4.58e-06	0.000107327	down	yes
Os12g0222300	.	-1.46226	4.64e-06	0.000108626	down	yes
Os06g0659750	.	-2.87471	4.71e-06	0.000110003	down	yes
Os03g0807700	.	-1.64819	4.72e-06	0.000110003	down	yes
Os03g0174200	.	-1.79909	4.75e-06	0.000110676	down	yes
Os04g0463000	Probable inactive receptor kinase At1g48480	-1.32405	4.82e-06	0.00011194	down	yes
Os10g0117000	Probable xyloglucan endotransglucosylase/hydrolase protein 28	-1.56909	5.19e-06	0.000119048	down	yes
Os01g0544450	DNA replication licensing factor MCM4	-1.17703	5.21e-06	0.000119537	down	yes
Os01g0921800	F-box protein At1g67340	-1.18581	5.32e-06	0.000121591	down	yes
Os09g0448500	.	-1.78142	5.36e-06	0.000122238	down	yes
Os01g0957100	Probably inactive leucine-rich repeat receptor-like protein kinase At3g28040	-1.52407	5.41e-06	0.000123191	down	yes
Os02g0741700	.	-1.28936	5.63e-06	0.000127737	down	yes
Os12g0152800	TGACG-sequence-specific DNA-binding protein TGA-2.1	-1.02823	5.8e-06	0.000130561	down	yes
Os01g0875300	.	-1.51596	6.26e-06	0.000139249	down	yes
Os08g0464000	Activator of 90 kDa heat shock protein ATPase homolog 1	-1.03775	6.28e-06	0.000139706	down	yes
Os06g0686600	.	-1.19268	6.36e-06	0.000141329	down	yes
Os12g0588800	Cyclin-D5-2	-1.97362	6.42e-06	0.000142127	down	yes
Os04g0690100	.	-1.20946	6.58e-06	0.000145066	down	yes
Os03g0240600	U-box domain-containing protein 20	-2.03977	7.1e-06	0.000155187	down	yes
Os04g0588700	ABC transporter C family member 9	-1.62641	7.14e-06	0.0001557	down	yes
Os03g0364500	.	-1.07754	7.39e-06	0.000160615	down	yes
Os01g0817000	Calcium uniporter protein 6, mitochondrial	-1.10205	7.51e-06	0.000162593	down	yes
Os05g0518300	GDSL esterase/lipase At5g45670	-1.82394	7.59e-06	0.000164225	down	yes
Os08g0558400	125 kDa kinesin-related protein	-1.02791	7.86e-06	0.00016932	down	yes
Os10g0457400	Shugoshin-1	-1.61613	8.01e-06	0.00017196	down	yes
Os03g0858600	.	-1.43094	8.15e-06	0.000174301	down	yes
Os02g0788600	.	-1.43906	8.24e-06	0.000175794	down	yes
Os03g0712100	Cell division cycle-associated 7-like protein	-1.86012	8.29e-06	0.000176572	down	yes
Os02g0568600	.	-1.73613	8.37e-06	0.000178272	down	yes
Os11g0552600	Kinesin-like protein NACK1	-1.37726	8.55e-06	0.000181407	down	yes
Os12g0621700	Protein downstream neighbor of Son	-1.47627	8.64e-06	0.000183081	down	yes
Os04g0607400	.	-1.14323	9e-06	0.000190008	down	yes
Os09g0469600	.	-1.56313	9.02e-06	0.00019024	down	yes
Os01g0357900	Protein RALF-like 33	-1.39361	9.44e-06	0.000198198	down	yes
Os02g0776900	Growth-regulating factor 1	-1.31822	9.45e-06	0.000198227	down	yes
Os08g0505900	DNA-damage-repair/toleration protein DRT100	-1.36696	9.55e-06	0.000199518	down	yes
Os11g0463700	.	-1.2866	1e-05	0.000207064	down	yes
Os02g0178500	.	-1.14951	1.01e-05	0.000207874	down	yes
Os01g0300900	Rab9 effector protein with kelch motifs	-1.15844	1.01e-05	0.000208121	down	yes
Os07g0617700	.	-1.15817	1.01e-05	0.000208886	down	yes
Os10g0573400	Abscisic acid receptor PYR1	-1.19571	1.03e-05	0.000212101	down	yes
Os06g0118900	.	-1.13295	1.03e-05	0.00021226	down	yes
Os01g0765500	.	-1.47247	1.04e-05	0.000214002	down	yes
Os11g0170200	.	-1.031	1.04e-05	0.000214353	down	yes
Os10g0533150	Probable serine/threonine-protein kinase At1g01540	-1.44282	1.1e-05	0.000223966	down	yes
Os01g0607900	Probable inactive receptor kinase At2g26730	-1.36634	1.12e-05	0.000227787	down	yes
Os12g0106000	Ferritin-1, chloroplastic	-1.03437	1.12e-05	0.000228743	down	yes
Os04g0468000	.	-1.94368	1.22e-05	0.000246614	down	yes
Os01g0176400	BTB/POZ domain-containing protein NPY5	-1.4455	1.23e-05	0.000249122	down	yes
Os02g0652000	Cyclin-P4-1	-1.39904	1.24e-05	0.000250173	down	yes
Os10g0498000	Bifunctional epoxide hydrolase 2	-1.66913	1.25e-05	0.000252381	down	yes
Os06g0568600	Ent-kaurene oxidase-like 5	-3.84676	1.32e-05	0.000264898	down	yes
Os08g0310300	.	-1.06861	1.33e-05	0.000267443	down	yes
Os04g0375900	Kinesin-like protein KIF22	-1.23712	1.33e-05	0.000267463	down	yes
Os02g0102000	Uncharacterized protein At5g39865	-2.07879	1.33e-05	0.000267585	down	yes
Os02g0670500	Protein RALF-like 33	-1.00989	1.34e-05	0.000268759	down	yes
Os08g0129600	Protein CHUP1, chloroplastic	-1.63601	1.41e-05	0.00028049	down	yes
Os08g0442000	.	-1.55494	1.46e-05	0.000289775	down	yes
Os03g0400200	Dirigent protein 11	-1.60494	1.48e-05	0.000293577	down	yes
Os04g0552300	Cyclin-P2-1	-1.27919	1.52e-05	0.000299048	down	yes
Os06g0179000	Heparanase-like protein 3	-1.08104	1.54e-05	0.000302561	down	yes
Os05g0459700	Fasciclin-like arabinogalactan protein 4	-1.02873	1.59e-05	0.000312459	down	yes
Os06g0140700	Homeobox-leucine zipper protein HOX2	-1.36947	1.62e-05	0.00031648	down	yes
Os07g0605200	MADS-box transcription factor 18	-1.11569	1.65e-05	0.000321667	down	yes
Os09g0487200	.	-1.72591	1.72e-05	0.000332399	down	yes
Os04g0619800	.	-1.60439	1.73e-05	0.000333451	down	yes
Os01g0205900	Peroxidase 4	-1.21214	1.78e-05	0.000342179	down	yes
Os05g0238400	.	-1.40078	1.84e-05	0.000351803	down	yes
Os07g0520600	.	-1.07209	1.84e-05	0.000351933	down	yes
Os07g0586200	GDSL esterase/lipase At3g26430	-1.23319	1.99e-05	0.000376921	down	yes
Os01g0959100	.	-1.95488	2.01e-05	0.000380418	down	yes
Os07g0471900	Transcription factor bHLH111	-1.77552	2.02e-05	0.000380874	down	yes
Os02g0116800	.	-1.11944	2.03e-05	0.000382721	down	yes
Os06g0610800	Protein ASPARTIC PROTEASE IN GUARD CELL 1	-1.10062	2.05e-05	0.000385953	down	yes
Os01g0805600	Cyclin-B1-1	-1.51667	2.06e-05	0.00038772	down	yes
Os02g0686700	.	-2.06197	2.17e-05	0.000405612	down	yes
Os06g0661200	.	-1.23909	2.2e-05	0.000409665	down	yes
Os04g0556550	Cis-zeatin O-glucosyltransferase 1	-1.42409	2.2e-05	0.000409665	down	yes
Os03g0328300	Transmembrane emp24 domain-containing protein p24delta8	-2.75023	2.28e-05	0.000422671	down	yes
Os02g0179400	.	-2.13385	2.31e-05	0.000426064	down	yes
Os03g0297800	Probable leucine-rich repeat receptor-like protein kinase IMK3	-1.73462	2.34e-05	0.000430844	down	yes
Os05g0436100	Probable serine/threonine-protein kinase At1g01540	-1.74688	2.36e-05	0.000434117	down	yes
Os09g0347800	Probable histone acetyltransferase type B catalytic subunit	-1.2349	2.37e-05	0.00043594	down	yes
Os07g0560300	.	-1.2568	2.59e-05	0.000471352	down	yes
Os02g0831400	.	-1.46207	2.6e-05	0.0004717	down	yes
Os03g0368900	Peroxidase 2	-1.55404	2.64e-05	0.000477796	down	yes
Os10g0160100	Glucan endo-1,3-beta-glucosidase 11	-1.6252	2.65e-05	0.000479974	down	yes
Os09g0491532	Squamosa promoter-binding-like protein 17	-1.29607	2.67e-05	0.000483	down	yes
Os06g0119100	.	-1.0051	2.7e-05	0.000486541	down	yes
Os03g0171900	Alanine--glyoxylate aminotransferase 2 homolog 1, mitochondrial	-1.11395	2.7e-05	0.000486541	down	yes
Os02g0507600	.	-1.36244	2.8e-05	0.00050325	down	yes
Os01g0111100	Peptidyl-prolyl cis-trans isomerase CYP26-2, chloroplastic	-1.08233	2.85e-05	0.000511446	down	yes
Os05g0409500	WAT1-related protein At5g07050	-1.13643	2.86e-05	0.000513832	down	yes
Os02g0810200	.	-1.55538	2.92e-05	0.000522097	down	yes
Os10g0349900	pEARLI1-like lipid transfer protein 2	-1.9144	2.94e-05	0.000525739	down	yes
Os05g0507000	.	-1.31452	3.04e-05	0.00054251	down	yes
Os03g0857500	Probable carbohydrate esterase At4g34215	-1.10631	3.06e-05	0.000545055	down	yes
Os04g0597866	.	-1.83525	3.13e-05	0.000555177	down	yes
Os02g0719000	Rho GDP-dissociation inhibitor 1	-1.60041	3.2e-05	0.000567758	down	yes
Os12g0529800	.	-1.33618	3.3e-05	0.000582633	down	yes
Os05g0345100	Patellin-6	-1.15056	3.36e-05	0.000591735	down	yes
Os06g0198500	.	-2.30823	3.37e-05	0.000592404	down	yes
Os12g0601300	Auxin-responsive protein IAA30	-1.05215	3.4e-05	0.000596312	down	yes
Os06g0726800	Cyclin-B2-2	-1.61159	3.42e-05	0.00059973	down	yes
Os03g0310000	GDSL esterase/lipase At4g16230	-2.25479	3.5e-05	0.000611816	down	yes
Os01g0167900	.	-1.50086	3.66e-05	0.00063652	down	yes
Os02g0558600	.	-1.31206	3.67e-05	0.000637141	down	yes
Os01g0924966	Indole-3-acetic acid-induced protein ARG7	-3.18457	3.7e-05	0.000639832	down	yes
Os08g0547800	Probable carboxylesterase 8	-1.26604	3.7e-05	0.000639832	down	yes
Os03g0401951	.	-1.4997	3.7e-05	0.000639832	down	yes
Os12g0132000	.	-1.01999	3.74e-05	0.000645997	down	yes
Os05g0430200	Deoxycytidine kinase	-1.26675	3.79e-05	0.000652239	down	yes
Os01g0208400	Peptide-N4-(N-acetyl-beta-glucosaminyl)asparagine amidase A	-1.16497	3.81e-05	0.000655431	down	yes
Os05g0514500	.	-1.4515	4.05e-05	0.000693616	down	yes
Os02g0193600	Mitotic spindle checkpoint protein BUBR1	-1.53673	4.06e-05	0.000694461	down	yes
Os07g0600700	PLASMODESMATA CALLOSE-BINDING PROTEIN 3	-1.25822	4.12e-05	0.00070181	down	yes
Os04g0486500	Mitotic spindle checkpoint protein MAD2	-1.7359	4.15e-05	0.000706313	down	yes
Os02g0702600	Rop guanine nucleotide exchange factor 14	-1.36969	4.19e-05	0.000712925	down	yes
Os03g0453800	.	-1.13668	4.3e-05	0.000730136	down	yes
Os09g0397800	.	-1.75143	4.32e-05	0.000732565	down	yes
Os03g0245300	Proline-rich protein 4	-2.19399	4.36e-05	0.00073665	down	yes
Os05g0590000	Protein ASPARTIC PROTEASE IN GUARD CELL 1	-1.80786	4.36e-05	0.00073665	down	yes
Os06g0256000	.	-1.31459	4.48e-05	0.000753134	down	yes
EPlOsAg00000018893	.	-1.97231	4.67e-05	0.000781408	down	yes
Os09g0499300	.	-1.69742	4.81e-05	0.000800751	down	yes
Os01g0529800	3-ketoacyl-CoA synthase 6	-1.57609	4.83e-05	0.000802111	down	yes
Os10g0554200	Protein NRT1/ PTR FAMILY 6.3	-1.11261	4.86e-05	0.000806388	down	yes
Os06g0240001	.	-1.28869	4.97e-05	0.000823408	down	yes
Os09g0431750	Zinc finger protein 2	-1.52974	5.04e-05	0.000833477	down	yes
Os01g0251400	.	-1.45365	5.07e-05	0.000838073	down	yes
Os01g0333001	.	-1.64102	5.44e-05	0.00088934	down	yes
Os10g0411100	.	-2.10157	5.46e-05	0.000891821	down	yes
Os07g0112700	Lamin-like protein	-1.44149	5.84e-05	0.000946365	down	yes
Os02g0661100	Probable trehalose-phosphate phosphatase 1	-1.78122	5.88e-05	0.000951996	down	yes
Os03g0828500	Mannan endo-1,4-beta-mannosidase 4	-1.02804	5.95e-05	0.000961661	down	yes
Os03g0135100	Glutathione S-transferase F11	-1.43389	5.96e-05	0.000962398	down	yes
Os04g0676400	.	-1.13879	6.07e-05	0.000978645	down	yes
Os08g0276400	Probable LRR receptor-like serine/threonine-protein kinase At2g24230	-1.18114	6.08e-05	0.000979152	down	yes
Os06g0681300	CRIB domain-containing protein RIC10	-1.22074	6.27e-05	0.00100372	down	yes
Os09g0469300	Blue copper protein	-1.17896	6.27e-05	0.00100372	down	yes
Os01g0823100	Expansin-A2	-1.30946	6.45e-05	0.00102947	down	yes
Os05g0409400	65-kDa microtubule-associated protein 5	-1.28185	6.46e-05	0.00103051	down	yes
Os01g0559750	.	-1.19891	6.54e-05	0.00104159	down	yes
Os03g0339700	.	-1.01696	6.7e-05	0.00106312	down	yes
Os11g0704000	.	-1.84876	6.73e-05	0.00106482	down	yes
Os03g0648800	Uncharacterized protein At5g39865	-2.37233	6.87e-05	0.00108284	down	yes
Os01g0502700	Probable histone H2A.5	-1.77207	7.09e-05	0.00111305	down	yes
Os08g0330800	.	-1.16197	7.16e-05	0.00112285	down	yes
Os06g0216700	.	-1.01672	7.18e-05	0.00112555	down	yes
Os07g0505300	Squamosa promoter-binding-like protein 13	-1.2502	7.41e-05	0.00115624	down	yes
Os01g0779800	.	-1.39394	7.45e-05	0.00116224	down	yes
Os03g0197300	Vicilin GC72-A	-2.11214	7.49e-05	0.0011671	down	yes
Os02g0730400	.	-1.1447	7.62e-05	0.00118548	down	yes
Os09g0445700	Probable mitochondrial chaperone BCS1-B	-1.55427	7.7e-05	0.00119695	down	yes
Os05g0520300	GATA transcription factor 12	-1.47455	7.91e-05	0.00122371	down	yes
Os03g0704400	Serine/threonine-protein kinase mph1	-1.44222	8.14e-05	0.0012542	down	yes
Os03g0371800	Transcription factor MYB86	-1.10796	8.36e-05	0.00128342	down	yes
Os06g0124300	.	-1.72821	8.54e-05	0.00130626	down	yes
Os04g0688600	Peroxidase 12	-2.31952	8.54e-05	0.00130626	down	yes
Os09g0439000	DNA cross-link repair protein SNM1	-1.72761	8.56e-05	0.00130835	down	yes
Os01g0585200	.	-2.74414	8.6e-05	0.00131444	down	yes
Os04g0619900	.	-1.07884	8.69e-05	0.00132551	down	yes
Os04g0511700	.	-1.17681	9.03e-05	0.00137175	down	yes
Os01g0110800	Piriformospora indica-insensitive protein 2	-1.39288	9.14e-05	0.00138671	down	yes
Os01g0728100	GDSL esterase/lipase At5g45670	-1.43931	9.33e-05	0.00141064	down	yes
Os02g0579300	Myb-related protein Myb4	-1.78594	9.52e-05	0.00143432	down	yes
Os03g0703000	Beta-glucosidase 7	-1.07317	9.54e-05	0.00143569	down	yes
Os05g0440000	Dof zinc finger protein DOF3.5	-1.79235	9.58e-05	0.00144171	down	yes
Os10g0543800	Glutathione S-transferase F9	-1.3902	9.64e-05	0.00144858	down	yes
Os01g0929000	.	-1.26319	9.68e-05	0.00145305	down	yes
Os04g0639100	.	-1.50788	9.89e-05	0.00147853	down	yes
Os02g0282000	Putative disease resistance protein RGA4	-1.25096	9.9e-05	0.00147865	down	yes
Os02g0797400	DNA replication licensing factor MCM5	-1.21304	0.000100688	0.00149906	down	yes
Os05g0141200	.	-2.20839	0.000100714	0.00149906	down	yes
Os02g0666500	Cytochrome P450 86A4	-1.51475	0.000101475	0.00150871	down	yes
Os03g0338400	.	-1.1072	0.00010432	0.00154476	down	yes
Os06g0257450	Ribonucleoside-diphosphate reductase small chain	-1.22682	0.00010448	0.00154571	down	yes
Os02g0830700	Inactive leucine-rich repeat receptor-like serine/threonine-protein kinase At1g60630	-1.74807	0.000104505	0.00154571	down	yes
Os03g0216900	.	-1.81543	0.000105844	0.00156332	down	yes
Os07g0507200	Protein TPX2	-1.18087	0.000105952	0.00156424	down	yes
Os01g0149400	.	-1.15274	0.000108123	0.00159359	down	yes
Os06g0572400	Tetraspanin-2	-1.18708	0.000114713	0.00167998	down	yes
Os10g0419300	Heat stress transcription factor A-2c	-1.11082	0.000114769	0.00168009	down	yes
Os06g0227250	Galacturonosyltransferase 8	-1.04362	0.000116043	0.00169372	down	yes
Os03g0399400	.	-1.54536	0.000116335	0.00169602	down	yes
Os11g0580000	.	-1.27528	0.000116347	0.00169602	down	yes
Os12g0120000	.	-1.6515	0.000118465	0.00171965	down	yes
Os06g0653100	Tetraspanin-8	-1.27442	0.000124411	0.00179692	down	yes
Os02g0834300	.	-1.70979	0.000125328	0.00180791	down	yes
Os12g0548100	Condensin-2 complex subunit D3	-1.25794	0.000126356	0.00182122	down	yes
Os12g0144600	Copper transport protein ATX1	-1.15122	0.000126716	0.00182565	down	yes
Os02g0202900	.	-1.26873	0.000126927	0.00182793	down	yes
Os09g0451500	Protein disulfide isomerase-like 2-3	-1.07221	0.000132108	0.00189545	down	yes
Os01g0919800	Probable auxin efflux carrier component 6	-1.10776	0.000137384	0.00195816	down	yes
Os02g0733300	Endoglucanase 6	-1.38716	0.000139195	0.00197827	down	yes
Os12g0617000	Zinc finger protein KNUCKLES	-1.10749	0.000144572	0.00204821	down	yes
Os11g0462100	Chitinase-3-like protein 1	-1.48431	0.000145652	0.00206158	down	yes
Os03g0335200	Probable WRKY transcription factor 70	-1.77031	0.00014976	0.00211138	down	yes
Os01g0652800	Protein trichome birefringence-like 19	-1.17452	0.000150437	0.00211719	down	yes
Os11g0120200	.	-1.50717	0.000151326	0.00212462	down	yes
Os10g0178200	.	-1.33885	0.000151333	0.00212462	down	yes
Os04g0433800	ATP-dependent DNA helicase Q-like 4A	-1.23562	0.00015352	0.00215182	down	yes
Os04g0525700	Serine carboxypeptidase-like 35	-1.51022	0.000155304	0.00217419	down	yes
Os01g0259400	Serine/threonine-protein kinase ULK4	-1.13471	0.000156745	0.00218823	down	yes
Os10g0445900	.	-1.85252	0.000156749	0.00218823	down	yes
Os05g0187100	Hexokinase-7	-1.1229	0.000159659	0.0022208	down	yes
Os02g0753400	.	-1.80343	0.000161102	0.00223907	down	yes
Os04g0530050	.	-1.80079	0.000162829	0.00225944	down	yes
Os04g0472700	Protein POLYCHOME	-2.05149	0.000163223	0.00226309	down	yes
Os01g0719000	.	-1.0602	0.000171173	0.00235964	down	yes
Os08g0397800	.	-1.31269	0.000179385	0.00245766	down	yes
Os06g0683700	.	-1.06082	0.000179591	0.00245928	down	yes
Os06g0251100	MACPF domain-containing protein At1g14780	-1.01547	0.000180392	0.00246657	down	yes
Os04g0509000	Receptor-like serine/threonine-protein kinase ALE2	-1.78114	0.000180669	0.00246939	down	yes
Os04g0530100	Expansin-B17	-1.59306	0.000185789	0.00253383	down	yes
Os01g0668100	Fasciclin-like arabinogalactan protein 11	-1.1673	0.000185823	0.00253383	down	yes
Os01g0702700	Myb-related protein Hv33	-1.11538	0.000187236	0.00254708	down	yes
Os01g0625300	Heat stress transcription factor C-1a	-1.32451	0.000188449	0.00255955	down	yes
Os12g0114800	Non-specific lipid-transfer protein 3	-1.13991	0.000190035	0.00257907	down	yes
Os02g0583900	.	-1.24753	0.000198761	0.00268068	down	yes
Os02g0619600	Uncharacterized protein sll0103	-1.15383	0.000201327	0.00271106	down	yes
Os02g0666250	Aquaporin PIP1-1	-1.76814	0.000201881	0.0027164	down	yes
Os02g0752300	.	-1.11376	0.000205048	0.00275473	down	yes
Os05g0450600	UPF0503 protein At3g09070, chloroplastic	-1.10282	0.000209675	0.00280927	down	yes
Os07g0587200	BTB/POZ domain-containing protein At3g49900	-1.50265	0.000215139	0.00286701	down	yes
Os05g0406800	LRR receptor-like serine/threonine-protein kinase ERL1	-1.20728	0.000215227	0.00286701	down	yes
Os03g0791700	Probable inactive leucine-rich repeat receptor-like protein kinase At3g03770	-1.28195	0.000216609	0.00288321	down	yes
Os11g0139400	Probable sugar phosphate/phosphate translocator At4g32390	-1.41372	0.000218619	0.0029055	down	yes
Os09g0455200	Heat stress transcription factor B-4c	-1.77735	0.000218962	0.00290893	down	yes
Os08g0507100	Cytochrome P450 76M5	-1.97657	0.000223799	0.0029641	down	yes
Os04g0376400	Chitotriosidase-1	-2.00595	0.00022625	0.00299183	down	yes
Os07g0222200	.	-1.92322	0.000236768	0.00311679	down	yes
Os10g0117800	Extra-large guanine nucleotide-binding protein 3	-1.34295	0.000241037	0.00316816	down	yes
Os11g0661900	.	-1.16776	0.000241704	0.00317452	down	yes
Os12g0580950	.	-1.2729	0.000252534	0.00329303	down	yes
Os10g0390600	Alanine aminotransferase 2	-1.57598	0.00026508	0.00343592	down	yes
Os10g0505500	Probable non-specific lipid-transfer protein	-1.83207	0.000268119	0.00346494	down	yes
Os01g0532800	Condensin complex subunit 2	-1.29529	0.000268396	0.00346494	down	yes
Os04g0531100	.	-1.17649	0.000269923	0.00347916	down	yes
Os07g0607500	.	-1.41995	0.000272476	0.00350814	down	yes
Os01g0974100	Outer envelope pore protein 16, chloroplastic	-1.8258	0.000278522	0.00356856	down	yes
Os06g0123000	.	-1.94903	0.000280474	0.00358589	down	yes
Os06g0320200	Beta-glucosidase 24	-3.38058	0.000281127	0.00359148	down	yes
Os12g0603300	Ethylene-responsive transcription factor 1	-2.16425	0.0002864	0.0036521	down	yes
Os06g0207600	.	-2.5512	0.000287284	0.0036591	down	yes
Os08g0190250	Putative disease resistance RPP13-like protein 3	-1.21474	0.000289801	0.00368191	down	yes
Os06g0118600	.	-1.06946	0.000290762	0.00369006	down	yes
Os12g0140266	.	-1.62958	0.000292418	0.003707	down	yes
Os11g0644100	Leucine-rich repeat receptor-like protein kinase PXL2	-2.2052	0.000295196	0.00373948	down	yes
Os06g0119600	Protein ASPARTIC PROTEASE IN GUARD CELL 1	-1.9371	0.000300881	0.00380021	down	yes
Os11g0293300	.	-1.54346	0.000304086	0.00383106	down	yes
Os03g0120000	.	-1.10593	0.000309245	0.00388193	down	yes
Os10g0135100	Putative disease resistance protein At3g14460	-1.34793	0.000310129	0.0038888	down	yes
Os01g0351200	Poly [ADP-ribose] polymerase 2-A	-1.22048	0.000311386	0.00390032	down	yes
Os01g0762900	.	-1.08941	0.0003343	0.00413646	down	yes
Os11g0241700	.	-1.02308	0.000344321	0.0042468	down	yes
Os04g0339400	Probable aldo-keto reductase 3	-1.98019	0.000352385	0.00432468	down	yes
Os04g0465100	Peroxidase 65	-1.02113	0.000355497	0.0043567	down	yes
Os03g0212600	Protein TPX2	-1.44545	0.000364251	0.00444823	down	yes
Os08g0421800	Mitogen-activated protein kinase kinase kinase NPK1	-1.48182	0.000364732	0.00445254	down	yes
Os05g0398800	Serine/threonine-protein kinase CDL1	-1.33006	0.00037332	0.00454137	down	yes
Os08g0130100	Protein LOL4	-1.78642	0.00037547	0.00456111	down	yes
Os04g0495900	.	-1.42122	0.000378784	0.00459169	down	yes
Os11g0308800	Probable inactive leucine-rich repeat receptor-like protein kinase At3g03770	-1.38677	0.00037893	0.00459185	down	yes
Os03g0216500	.	-1.90867	0.000380855	0.00460712	down	yes
Os10g0177400	.	-1.09963	0.000392736	0.00472771	down	yes
Os01g0233100	Cyclin-A1-2	-1.69905	0.000398695	0.00479112	down	yes
Os08g0562500	BAHD acyltransferase DCR	-1.15765	0.000409018	0.00489987	down	yes
Os06g0179100	.	-1.3422	0.000409734	0.00490674	down	yes
Os11g0245500	.	-1.73587	0.000415367	0.00496048	down	yes
Os07g0637600	Putative serine/threonine-protein kinase haspin homolog	-1.49532	0.000416037	0.00496677	down	yes
Os12g0614600	Protein kinase PINOID	-2.12948	0.000416893	0.00497355	down	yes
Os01g0907200	.	-1.09462	0.000419444	0.00500055	down	yes
Os01g0755500	Transcription factor PCF7	-1.22179	0.000430457	0.00511247	down	yes
Os02g0204700	Cytochrome P450 734A2	-1.66016	0.000433358	0.00514339	down	yes
Os09g0130700	.	-1.46841	0.000436651	0.00517539	down	yes
Os11g0297800	Probable beta-D-xylosidase 7	-1.14693	0.000441312	0.00522526	down	yes
Os05g0566300	Ribosome maturation factor RimM	-1.17941	0.000450532	0.00531088	down	yes
Os01g0757600	.	-1.04357	0.000455094	0.00535002	down	yes
Os11g0247300	Tubulin alpha-1 chain	-1.00074	0.000458394	0.00538151	down	yes
Os09g0433800	.	-1.02103	0.000466924	0.00546682	down	yes
Os05g0121800	.	-1.01477	0.000475108	0.00553829	down	yes
Os01g0756600	.	-1.20817	0.00047771	0.005563	down	yes
Os05g0419800	GDSL esterase/lipase At1g71691	-1.1828	0.000498401	0.00576132	down	yes
Os01g0152300	Histone H2B.10	-1.355	0.000503877	0.00581103	down	yes
Os08g0316900	.	-1.93154	0.00050881	0.00586011	down	yes
Os10g0552600	14 kDa proline-rich protein DC2.15	-1.85132	0.000511549	0.00588384	down	yes
Os03g0146200	Probable aquaporin TIP1-1	-1.18267	0.000515305	0.00591917	down	yes
Os01g0109500	.	-2.1268	0.000522276	0.00598337	down	yes
Os10g0531700	Probable LRR receptor-like serine/threonine-protein kinase At1g12460	-1.54376	0.000527579	0.00603015	down	yes
Os09g0552800	NAC domain-containing protein 45	-1.79708	0.000529051	0.00604099	down	yes
Os01g0741200	LysM domain receptor-like kinase 3	-1.43294	0.000530158	0.00605043	down	yes
Os08g0468400	Kinetochore protein NDC80 homolog	-1.21142	0.000536312	0.00610577	down	yes
Os06g0666800	.	-1.78087	0.00053684	0.00610777	down	yes
Os04g0612700	Cinnamyl alcohol dehydrogenase 7	-2.32962	0.000547219	0.00620546	down	yes
Os06g0133600	Protein EXORDIUM-like 3	-1.25761	0.000553334	0.00626045	down	yes
Os09g0437100	.	-1.24625	0.00055418	0.00626797	down	yes
Os10g0410700	Histone-lysine N-methyltransferase ATXR4	-1.02222	0.000558148	0.0063005	down	yes
Os02g0679700	Transcription repressor OFP6	-1.27642	0.000578145	0.00650502	down	yes
Os05g0277500	Germin-like protein 5-1	-1.36168	0.000581585	0.00653948	down	yes
Os12g0623400	.	-1.41871	0.000590299	0.00662241	down	yes
Os05g0320500	.	-1.96747	0.000595894	0.00667004	down	yes
Os02g0758800	Blue copper protein	-1.11233	0.000619453	0.00687595	down	yes
Os06g0113900	.	-1.02765	0.000636035	0.00702846	down	yes
Os09g0547200	.	-1.0408	0.000646163	0.00711766	down	yes
Os06g0318500	Sodium/hydrogen exchanger 4	-1.56085	0.000650231	0.0071575	down	yes
Os03g0196500	.	-1.5441	0.000652341	0.00717202	down	yes
Os06g0184200	Protein POLAR LOCALIZATION DURING ASYMMETRIC DIVISION AND REDISTRIBUTION	-2.3611	0.000685262	0.00749115	down	yes
Os11g0247500	.	-2.01574	0.000694986	0.00757115	down	yes
Os01g0785900	.	-1.39444	0.000695219	0.0075713	down	yes
Os05g0484800	.	-1.24957	0.000737861	0.00795562	down	yes
Os07g0679500	Transcription factor RF2b	-1.00551	0.00073929	0.00796376	down	yes
Os11g0243300	Zinc-finger homeodomain protein 4	-1.11449	0.000740322	0.00796975	down	yes
Os02g0799100	Shugoshin-1	-1.25817	0.000741295	0.00797525	down	yes
Os06g0671800	Patellin-4	-1.07884	0.000748845	0.008037	down	yes
Os12g0631600	.	-1.11918	0.000779605	0.00832019	down	yes
Os09g0471500	Wall-associated receptor kinase 5	-1.67692	0.000781299	0.00833314	down	yes
Os08g0463500	Zinc finger protein 8	-1.20451	0.000808285	0.0085603	down	yes
Os02g0817500	Probable voltage-gated potassium channel subunit beta	-1.19632	0.000814459	0.00860726	down	yes
Os03g0301550	.	-1.75535	0.000824906	0.00869378	down	yes
Os03g0355700	.	-1.19901	0.000826211	0.00870488	down	yes
Os01g0200400	Thioredoxin-related transmembrane protein 2-A	-1.08846	0.000842823	0.00884787	down	yes
Os07g0484500	Spindle and kinetochore-associated protein 1 homolog	-1.15294	0.000842849	0.00884787	down	yes
Os01g0737500	Aluminum-activated malate transporter 9	-3.85801	0.000847451	0.00887465	down	yes
Os02g0652100	Probable WRKY transcription factor 12	-1.6185	0.000853398	0.00892613	down	yes
Os10g0532600	Transcription repressor OFP6	-1.24234	0.000868202	0.00905593	down	yes
Os04g0687800	WAT1-related protein At1g09380	-1.45894	0.000873176	0.00909727	down	yes
Os01g0226250	Reticulon-like protein B1	-1.56055	0.000882881	0.00919008	down	yes
Os03g0577100	.	-1.08768	0.000933681	0.00961195	down	yes
Os12g0209300	Protein STICHEL	-1.04871	0.000953773	0.00978677	down	yes
Os07g0159700	Probable receptor-like protein kinase At1g49730	-1.56171	0.000984389	0.010047	down	yes
Os10g0348600	.	-1.93546	0.000998545	0.0101589	down	yes
Os04g0585100	Probable protein S-acyltransferase 19	-1.01569	0.00100015	0.0101722	down	yes
Os07g0573900	.	-1.35521	0.00101223	0.01028	down	yes
Os02g0747900	Transcription factor ILI5	-1.46127	0.00101684	0.0103207	down	yes
Os08g0173300	.	-2.53475	0.00102469	0.0103852	down	yes
Os11g0568300	Cell division cycle-associated 7-like protein	-1.24208	0.00102902	0.0104199	down	yes
Os06g0130900	Histone H3.3	-1.99604	0.00106312	0.010712	down	yes
Os10g0463600	.	-1.01409	0.00109073	0.0109108	down	yes
Os01g0309100	.	-1.23256	0.00109966	0.0109675	down	yes
Os06g0659800	.	-1.91455	0.00110341	0.0109988	down	yes
Os03g0729600	.	-1.20993	0.00111817	0.0111242	down	yes
Os10g0502100	.	-1.25833	0.00112916	0.0112046	down	yes
Os02g0467200	.	-1.08424	0.00116207	0.0114589	down	yes
Os02g0807900	Wall-associated receptor kinase 3	-1.98427	0.0011775	0.0115682	down	yes
Os01g0696800	Aspartic proteinase nepenthesin-1	-1.28656	0.00120834	0.0118142	down	yes
Os04g0461000	Transcription factor MYB39	-2.11929	0.001209	0.0118156	down	yes
Os01g0973000	Uncharacterized protein C24B11.05	-1.12519	0.00121731	0.0118767	down	yes
Os03g0246100	Glucan endo-1,3-beta-glucosidase 10	-2.14787	0.00122913	0.0119735	down	yes
Os08g0545700	.	-1.12122	0.00124492	0.0120898	down	yes
Os05g0337200	.	-1.71429	0.00125548	0.0121719	down	yes
Os12g0167700	.	-1.11941	0.0012765	0.012355	down	yes
Os07g0449700	Two-component response regulator ARR9	-2.40284	0.00129916	0.0125148	down	yes
Os02g0170701	.	-1.60534	0.00133538	0.0127991	down	yes
Os05g0503650	.	-1.89995	0.00136194	0.0130038	down	yes
Os01g0819200	Synaptotagmin-1	-1.84444	0.00136805	0.0130477	down	yes
Os03g0168700	Histone-lysine N-methyltransferase SMYD3	-1.58707	0.00137737	0.0131096	down	yes
Os12g0163700	Actin	-1.56053	0.00138995	0.0132093	down	yes
Os04g0523500	Cytokinin dehydrogenase 8	-2.08093	0.0013976	0.0132563	down	yes
Os04g0228100	.	-1.22404	0.001405	0.0133085	down	yes
Os01g0577450	Cysteine-rich receptor-like protein kinase 18	-1.18865	0.00142028	0.0134202	down	yes
Os02g0709600	Protein MIZU-KUSSEI 1	-1.29764	0.00143881	0.0135693	down	yes
Os02g0135300	Wee1-like protein kinase	-1.5646	0.00148217	0.0139106	down	yes
Os06g0247000	Probable galacturonosyltransferase-like 9	-1.0486	0.001507	0.0141052	down	yes
EPlOsAg00000014870	.	-3.05751	0.00151222	0.0141422	down	yes
Os12g0560700	DNA replication licensing factor MCM7	-1.09977	0.00155232	0.0144156	down	yes
Os02g0321600	.	-1.47779	0.00158027	0.0146355	down	yes
Os02g0639600	Sphingolipid delta(4)-desaturase DES1-like	-1.12229	0.00158061	0.0146355	down	yes
Os05g0513800	Rac-like GTP-binding protein 2	-1.02356	0.00159923	0.0147724	down	yes
Os01g0708700	Protein IQ-DOMAIN 1	-1.39222	0.00168055	0.0153799	down	yes
Os10g0498100	Bifunctional epoxide hydrolase 2	-1.90451	0.00168498	0.0154042	down	yes
Os10g0524000	.	-1.33805	0.00173709	0.015793	down	yes
Os07g0600000	.	-1.39925	0.00177817	0.0160989	down	yes
Os05g0272200	.	-1.38973	0.00179008	0.0161747	down	yes
Os07g0695100	Two-component response regulator-like PRR37	-1.58134	0.00183982	0.0165417	down	yes
Os03g0637800	Putative receptor protein kinase CRINKLY4	-1.01549	0.00184523	0.0165803	down	yes
Os03g0259001	.	-1.7466	0.00184868	0.0166026	down	yes
Os02g0609900	LRR receptor-like serine/threonine-protein kinase EFR	-2.1817	0.0018514	0.0166184	down	yes
Os09g0447000	Homeobox-leucine zipper protein HOX11	-1.23827	0.00185369	0.0166304	down	yes
Os12g0194900	Amino acid permease 1	-1.53272	0.0018582	0.0166622	down	yes
Os01g0746400	Carotenoid cleavage dioxygenase 8 homolog B, chloroplastic	-2.38465	0.00189021	0.0169044	down	yes
Os03g0223200	Probable cinnamyl alcohol dehydrogenase 9	-1.61559	0.00189058	0.0169044	down	yes
Os05g0142600	.	-1.72936	0.00189317	0.0169188	down	yes
Os10g0347800	Formin-like protein 4	-1.75975	0.0019591	0.0174181	down	yes
Os07g0560700	.	-1.42936	0.00196093	0.0174209	down	yes
Os01g0326300	Peroxidase 1	-1.13009	0.00198891	0.0176198	down	yes
Os08g0531600	Squamosa promoter-binding-like protein 16	-2.57998	0.00198983	0.0176234	down	yes
Os01g0754000	.	-1.2749	0.00199821	0.0176705	down	yes
Os01g0841700	Elicitor-responsive protein 1	-1.00817	0.0020088	0.0177596	down	yes
Os01g0888200	.	-1.59557	0.0020245	0.0178711	down	yes
Os10g0199500	WAT1-related protein At5g64700	-3.01894	0.00206523	0.0181519	down	yes
Os01g0652100	Protein trichome birefringence-like 38	-1.18196	0.00207143	0.0181972	down	yes
Os05g0497150	Structural maintenance of chromosomes protein 4	-1.21465	0.00208699	0.018306	down	yes
Os03g0314500	Protein TolB	-1.32988	0.00209195	0.0183309	down	yes
Os01g0819700	.	-1.18612	0.00210525	0.0184334	down	yes
Os02g0459300	Microtubule-binding protein TANGLED1	-1.47037	0.00211235	0.0184863	down	yes
Os08g0155900	.	-1.73878	0.00212765	0.0185779	down	yes
Os05g0385400	.	-2.24983	0.00215647	0.0187633	down	yes
Os11g0239900	.		0.00217157	0.018871	down	yes
Os06g0696500	Xyloglucan endotransglucosylase/hydrolase 2	-1.27117	0.00219407	0.0190236	down	yes
Os06g0213900	.	-1.57526	0.00220059	0.0190753	down	yes
Os04g0419700	G-type lectin S-receptor-like serine/threonine-protein kinase At2g19130	-2.79454	0.00222112	0.0192245	down	yes
Os08g0546900	.	-1.3868	0.00222113	0.0192245	down	yes
Os12g0480800	UPF0481 protein At3g47200	-1.941	0.00223944	0.0193491	down	yes
Os12g0613250	BTB/POZ domain-containing protein At1g30440	-1.06125	0.00224599	0.0193814	down	yes
Os06g0207950	.	-1.64462	0.00225259	0.0194247	down	yes
Os04g0506300	Serine incorporator 1	-1.67765	0.00226643	0.0195238	down	yes
Os04g0684600	.	-1.44812	0.00227438	0.0195825	down	yes
Os08g0355400	.	-1.06869	0.00232051	0.0199201	down	yes
Os02g0297200	.	-1.15021	0.00233871	0.0200417	down	yes
Os08g0535200	Bidirectional sugar transporter SWEET11	-1.13434	0.00236596	0.0202386	down	yes
Os01g0249800	.	-2.19674	0.00237123	0.0202652	down	yes
Os02g0738200	U-box domain-containing protein 20	-1.64897	0.0024639	0.020928	down	yes
Os04g0192350	.	-1.15456	0.00246844	0.0209511	down	yes
Os11g0569600	Probable LRR receptor-like serine/threonine-protein kinase At3g47570	-1.85965	0.00248334	0.0210055	down	yes
Os06g0212900	Luminal-binding protein 4	-1.08234	0.00249722	0.021108	down	yes
Os01g0974701	Glycine-rich RNA-binding protein 2, mitochondrial	-1.07892	0.00251628	0.0212271	down	yes
Os06g0701700	Cation transporter HKT1	-1.14012	0.00252505	0.0212907	down	yes
Os03g0421800	PLASMODESMATA CALLOSE-BINDING PROTEIN 3	-1.01868	0.00257896	0.0216452	down	yes
Os01g0760900	Probable protein ABIL5	-1.17833	0.0025817	0.0216612	down	yes
Os12g0507400	.	-1.23143	0.00259777	0.0217855	down	yes
Os04g0177300	Putative SWI/SNF-related matrix-associated actin-dependent regulator of chromatin subfamily A member 3-like 3	-1.0743	0.00261354	0.0218718	down	yes
Os03g0146100	Probable aquaporin TIP1-1	-1.82282	0.00275303	0.0228185	down	yes
Os12g0274200	GDSL esterase/lipase At1g33811	-1.38745	0.00275557	0.022834	down	yes
Os09g0112400	Protein DCL, chloroplastic	-1.11582	0.00278717	0.0230446	down	yes
Os06g0255001	1-aminocyclopropane-1-carboxylate oxidase homolog 1	-1.02094	0.00278764	0.0230446	down	yes
Os03g0320800	Probable LRR receptor-like serine/threonine-protein kinase At4g20940	-1.10389	0.00283785	0.0233593	down	yes
Os05g0397900	Kinesin-4	-1.09872	0.00294204	0.0239658	down	yes
Os01g0194200	Protein IQ-DOMAIN 1	-1.06456	0.00297313	0.0241343	down	yes
Os07g0565800	.	-1.61252	0.00310325	0.0249622	down	yes
Os12g0108600	Probable protein phosphatase 2C 73	-1.10271	0.00316984	0.0253687	down	yes
Os02g0762200	TIMELESS-interacting protein	-1.38266	0.00321485	0.0256692	down	yes
Os03g0149700	RING-H2 finger protein ATL16	-1.26048	0.00326209	0.0259446	down	yes
Os03g0750900	.	-1.69318	0.00326753	0.02597	down	yes
Os03g0833100	Short-chain dehydrogenase reductase 3b	-1.21416	0.00331116	0.0262625	down	yes
Os03g0290900	Protein PMR5	-1.04276	0.00333475	0.0263966	down	yes
Os09g0304500	UPF0481 protein At3g47200	-1.45809	0.00338092	0.0266631	down	yes
Os12g0176300	.	-1.16736	0.00340846	0.0268436	down	yes
Os09g0538700	.	-1.05318	0.00348265	0.0273098	down	yes
Os08g0163100	.	-1.12736	0.00353196	0.0276214	down	yes
Os10g0371100	Ethylene-responsive transcription factor RAP2-13	-1.58485	0.00356217	0.0277949	down	yes
Os09g0476800	Fasciclin-like arabinogalactan protein 1	-1.06117	0.00356592	0.0278179	down	yes
Os11g0104400	Omega-3 fatty acid desaturase, chloroplastic	-1.0249	0.00364521	0.0283088	down	yes
Os09g0360500	Probable 3-ketoacyl-CoA synthase 2	-1.26991	0.00365207	0.028346	down	yes
Os05g0512400	.	-1.04796	0.00365368	0.0283492	down	yes
Os05g0489800	Histone H3.2	-1.64774	0.00365672	0.0283664	down	yes
Os11g0179000	Dirigent protein 3	-1.08028	0.00366392	0.0284095	down	yes
Os05g0210100	GDSL esterase/lipase At1g28580	-1.08499	0.00366826	0.0284369	down	yes
Os02g0227700	Receptor-like protein kinase HSL1	-1.30603	0.00367535	0.028479	down	yes
Os03g0606100	.	-1.00648	0.00380265	0.0292624	down	yes
Os06g0564100	.	-1.4517	0.00383617	0.0294876	down	yes
Os04g0101300	Mortality factor 4-like protein 1	-1.3269	0.00387307	0.0296869	down	yes
Os04g0686800	Vacuolar iron transporter homolog 5	-1.26119	0.00389035	0.029785	down	yes
Os01g0950700	.	-2.00266	0.00389793	0.0298202	down	yes
Os02g0767050	Uncharacterized protein At3g61260	-2.31583	0.00391092	0.0298962	down	yes
Os11g0129000	Protein TRANSPARENT TESTA 12	-1.47294	0.00392118	0.0299482	down	yes
Os02g0773600	.	-1.20199	0.00393188	0.0300043	down	yes
Os08g0546800	Heat stress transcription factor B-2b	-1.10184	0.00407552	0.0308884	down	yes
Os03g0386800	Serine carboxypeptidase 24	-1.07069	0.00408469	0.0309285	down	yes
Os02g0168300	.	-2.32882	0.00410386	0.0310489	down	yes
Os03g0607100	.	-2.13352	0.0041058	0.031053	down	yes
Os02g0164400	.	-3.96912	0.0041062	0.031053	down	yes
Os07g0235700	.	-2.09713	0.00415237	0.0313611	down	yes
EPlOsAg00000008635	.	-1.76155	0.0042763	0.0321149	down	yes
Os10g0508700	21 kDa protein	-1.07918	0.0043387	0.0325076	down	yes
Os01g0977100	Tetraspanin-6	-1.16825	0.00434519	0.0325405	down	yes
Os04g0548700	Homeobox-leucine zipper protein HOX17	-1.35226	0.00436396	0.0326317	down	yes
Os02g0189300	GDSL esterase/lipase At4g26790	-1.63509	0.00442736	0.0329918	down	yes
Os02g0555600	Bifunctional uridylyltransferase/uridylyl-removing enzyme	-1.2112	0.00443185	0.0330054	down	yes
Os06g0549300	Tetrahydrocannabinolic acid synthase	-2.25666	0.00443205	0.0330054	down	yes
Os09g0454300	F-box protein At1g10780	-1.053	0.00445066	0.0331226	down	yes
Os02g0645000	RING-H2 finger protein ATL72	-2.88455	0.00445308	0.0331335	down	yes
Os09g0482660	CO(2)-response secreted protease	-1.21047	0.00445408	0.0331338	down	yes
Os08g0248700	Transcription factor RAX3	-1.21038	0.00445957	0.0331635	down	yes
Os05g0191700	Stem 28 kDa glycoprotein	-1.20699	0.0044989	0.033374	down	yes
Os08g0196200	F-box protein SKIP19	-1.16982	0.00458682	0.0339172	down	yes
Os06g0621900	Expansin-A16	-1.67322	0.00459579	0.0339618	down	yes
Os06g0660400	.	-2.13447	0.00462724	0.0341698	down	yes
Os12g0104400	Omega-3 fatty acid desaturase, chloroplastic	-1.00457	0.00473498	0.0347604	down	yes
Os02g0599400	.	-1.45017	0.00477602	0.0350197	down	yes
Os11g0138700	.	-1.10544	0.00480632	0.0351835	down	yes
Os03g0328100	Uncharacterized protein At1g04910	-1.10207	0.00484303	0.0354259	down	yes
Os11g0497350	.	-1.06772	0.0048574	0.0354934	down	yes
Os01g0530100	.	-1.71805	0.00491245	0.0358051	down	yes
Os01g0771000	.	-1.28243	0.00491587	0.0358224	down	yes
Os07g0511400	.	-1.48099	0.00492235	0.0358621	down	yes
Os07g0105300	.	-1.81303	0.00492783	0.0358945	down	yes
Os02g0168400	Putative E3 ubiquitin-protein ligase LIN-1	-1.08462	0.00496135	0.0360996	down	yes
Os03g0747100	.	-1.14988	0.00504944	0.0365914	down	yes
Os08g0462300	.	-1.08589	0.00512228	0.0370072	down	yes
Os07g0230500	Structure-specific endonuclease subunit SLX1	-1.43378	0.00525621	0.0377464	down	yes
Os01g0745400	.	-1.46376	0.00538425	0.0384978	down	yes
Os01g0750500	Coiled-coil domain-containing protein 25	-1.1471	0.00547135	0.0390078	down	yes
Os07g0502900	Anthocyanidin 5,3-O-glucosyltransferase	-1.06381	0.0054755	0.0390136	down	yes
Os02g0718100	.	-1.0958	0.00561483	0.0397853	down	yes
Os05g0217000	Arabinogalactan peptide 16	-1.02953	0.00566602	0.0400577	down	yes
Os06g0613500	Transcription factor bHLH48	-1.02022	0.0056834	0.0401316	down	yes
Os05g0119600	Sister chromatid cohesion protein DCC1	-1.47378	0.00571202	0.0403007	down	yes
Os02g0693700	ABC transporter B family member 2	-1.02797	0.00577467	0.0406517	down	yes
Os07g0117000	Putative disease resistance protein RGA4	-1.11849	0.00591571	0.0415242	down	yes
Os08g0111300	Uncharacterized acetyltransferase At3g50280	-1.57	0.00593639	0.0416293	down	yes
Os07g0663700	Short-chain dehydrogenase reductase 5	-1.43578	0.00601755	0.0420197	down	yes
Os01g0147800	.	-1.0815	0.00604093	0.0421538	down	yes
Os01g0935800	Protein kinase 2B, chloroplastic	-1.22169	0.00609936	0.0424881	down	yes
Os10g0430600	.	-1.3247	0.00610567	0.0425064	down	yes
Os12g0634400	.	-1.44054	0.00620584	0.0429963	down	yes
Os03g0578500	Myosin-3	-1.49458	0.00621955	0.0430654	down	yes
Os04g0677000	.	-1.51573	0.00623037	0.0430973	down	yes
Os10g0337600	Probable Golgi transport protein 1	-1.04729	0.00625079	0.0431954	down	yes
Os12g0102700	.	-2.58672	0.00633262	0.0436562	down	yes
Os10g0369500	.	-1.07124	0.00642346	0.0441945	down	yes
Os10g0373400	.	-3.475	0.00651685	0.0447011	down	yes
Os08g0519750	.	-1.14527	0.00664571	0.0454168	down	yes
Os05g0131000	UPF0481 protein At3g47200	-2.4777	0.00665663	0.0454454	down	yes
Os02g0125300	Bax inhibitor 1	-1.03155	0.00665708	0.0454454	down	yes
Os07g0109100	.	-1.54953	0.00700905	0.0473083	down	yes
Os05g0165200	.	-1.83833	0.00704866	0.0475324	down	yes
Os07g0162700	Probable carboxylesterase 15	-2.38749	0.00716224	0.048111	down	yes
Os08g0452200	Subtilisin-like protease SBT1.7	-1.22128	0.00725725	0.0485983	down	yes
Os02g0226600	Homeobox protein ATH1	-1.26445	0.00729024	0.0487718	down	yes
Os05g0476100	.	-1.52267	4.63e-09	2.18e-07	down	yes
Os10g0142600	Wall-associated receptor kinase 2	-1.79766	3.23e-09	1.57e-07	down	yes
Os10g0527400	Probable glutathione S-transferase GSTU6	-1.35324	0.00540807	0.0386206	down	yes
Os02g0570400	Ent-cassa-12,15-diene synthase	-1.77338	3.43e-08	1.36e-06	down	yes
Os01g0803300	WAT1-related protein At5g07050	-1.96646	6.03e-06	0.000134864	down	yes
Note: log2FC = log2 Fold Change, FDR = false discovery rate.

## Sheet: Table S6
	Table S6 Differentially expressed genes specifically downregulated in shoots of Jigeng-88 seedlings.
Gene ID	Annotation	log2FC	P-Value	FDR	up/down	significant
Os08g0430500	14-3-3-like protein GF14-C	-1.47264	1.94504e-08	1.35889e-06	down	yes
Os07g0544800	Oxygen-evolving enhancer protein 3, chloroplastic	-1.40895	2.94284e-08	1.96934e-06	down	yes
Os02g0581100	.	-1.44027	3.13993e-08	2.08922e-06	down	yes
Os02g0148000	Protein CHLOROPLAST IMPORT APPARATUS 2	-1.4666	3.25387e-08	2.15682e-06	down	yes
Os03g0265400	50S ribosomal protein L4, chloroplastic	-1.42619	3.47366e-08	2.28516e-06	down	yes
Os05g0311500	.	-1.44388	4.90564e-08	3.12138e-06	down	yes
Os02g0167300	Tubulin beta-5 chain	-1.51509	5.0791e-08	3.22588e-06	down	yes
Os03g0843400	30S ribosomal protein S6 alpha, chloroplastic	-1.41806	5.53316e-08	3.4952e-06	down	yes
Os03g0122200	50S ribosomal protein L11, chloroplastic	-1.39501	6.57747e-08	4.06636e-06	down	yes
Os03g0284400	50S ribosomal protein L10, chloroplastic	-1.38854	7.41396e-08	4.51192e-06	down	yes
Os01g0834600	40S ribosomal protein S23-1	-1.41835	8.83257e-08	5.2088e-06	down	yes
Os02g0754300	50S ribosomal protein L29, chloroplastic	-1.42061	9.54659e-08	5.58596e-06	down	yes
Os02g0189000	30S ribosomal protein S21, chloroplastic (Fragment)	-1.37183	1.03035e-07	5.98871e-06	down	yes
Os07g0687100	Dihydrofolate reductase	-1.56379	1.23263e-07	7.00134e-06	down	yes
Os07g0520800	Protein LHCP TRANSLOCATION DEFECT	-1.40469	1.44303e-07	8.05237e-06	down	yes
Os01g0908200	BTB/POZ and TAZ domain-containing protein 2	-1.41342	1.53071e-07	8.5009e-06	down	yes
Os02g0822600	50S ribosomal protein L9, chloroplastic	-1.35557	1.53737e-07	8.52434e-06	down	yes
Os09g0530000	Rhodanese-like domain-containing protein 14, chloroplastic	-1.42133	1.8045e-07	9.88005e-06	down	yes
Os07g0510100	Methionine aminopeptidase 1B, chloroplastic	-1.64139	1.83321e-07	9.98511e-06	down	yes
Os03g0751400	50S ribosomal protein L6, chloroplastic	-1.45507	1.99329e-07	1.07288e-05	down	yes
Os09g0413500	60S ribosomal protein L34	-1.34944	2.99382e-07	1.55394e-05	down	yes
Os08g0504500	Thylakoid lumenal 19 kDa protein, chloroplastic	-1.48259	3.0544e-07	1.57369e-05	down	yes
Os07g0139600	.	-1.37812	3.12051e-07	1.60303e-05	down	yes
Os04g0533500	Probable ascorbate-specific transmembrane electron transporter 2	-1.42194	3.18774e-07	1.63037e-05	down	yes
Os05g0560000	Photosystem I reaction center subunit VI, chloroplastic	-1.29798	3.45243e-07	1.74026e-05	down	yes
Os02g0163400	.	-1.49744	3.60756e-07	1.80802e-05	down	yes
Os08g0323400	Rubredoxin	-1.36493	4.57778e-07	2.23652e-05	down	yes
Os04g0438300	.	-1.79604	5.82015e-07	2.77745e-05	down	yes
Os04g0676100	Thioredoxin X, chloroplastic	-1.40212	6.42395e-07	3.0121e-05	down	yes
Os03g0271500	.	-1.44799	6.46375e-07	3.02265e-05	down	yes
Os05g0355500	60S ribosomal protein L29-1	-1.2922	6.69366e-07	3.11349e-05	down	yes
Os08g0225000	3-hydroxyacyl-[acyl-carrier-protein] dehydratase FabZ	-1.37614	6.80727e-07	3.15792e-05	down	yes
Os07g0509800	Probable 5'-adenylylsulfate reductase 1, chloroplastic	-1.26584	7.10928e-07	3.2806e-05	down	yes
Os02g0259600	50S ribosomal protein L21, chloroplastic	-1.26466	7.75865e-07	3.54281e-05	down	yes
Os08g0129800	.	-1.2555	7.88324e-07	3.59227e-05	down	yes
Os01g0837600	.	-1.42212	8.10274e-07	3.68069e-05	down	yes
Os10g0181600	Erythromycin 3''-O-methyltransferase	-1.28507	8.44263e-07	3.82514e-05	down	yes
Os05g0459900	60S ribosomal protein L36	-1.25085	8.63205e-07	3.90084e-05	down	yes
Os07g0435300	Photosystem I reaction center subunit IV, chloroplastic	-1.36783	9.00028e-07	4.06199e-05	down	yes
Os04g0399200	.	-1.37885	9.1069e-07	4.09424e-05	down	yes
Os03g0688000	.	-3.1055	1.00461e-06	4.48762e-05	down	yes
Os01g0304000	60S ribosomal protein L29-1	-1.30059	1.03822e-06	4.61413e-05	down	yes
Os03g0825500	Transcription termination/antitermination protein NusG	-1.52335	1.07625e-06	4.76756e-05	down	yes
Os05g0361900	S-adenosylmethionine carrier 1, chloroplastic/mitochondrial	-1.45788	1.09775e-06	4.85401e-05	down	yes
Os02g0788500	F-box protein SKIP8	-1.52612	1.10207e-06	4.86694e-05	down	yes
Os02g0759900	Protein CURVATURE THYLAKOID 1D, chloroplastic	-1.32712	1.15816e-06	5.08892e-05	down	yes
Os01g0227800	Cytochrome P450 71A1	-1.44113	1.43332e-06	6.12967e-05	down	yes
Os04g0611267	.	-1.50407	1.60922e-06	6.78903e-05	down	yes
Os11g0602600	40S ribosomal protein S9-2	-1.3333	1.73576e-06	7.26149e-05	down	yes
Os01g0805200	.	-1.25433	1.7718e-06	7.39456e-05	down	yes
Os06g0484500	.	-1.82463	1.806e-06	7.51931e-05	down	yes
Os01g0815800	60S ribosomal protein L24	-1.33181	1.83803e-06	7.6345e-05	down	yes
Os12g0575200	Mitochondrial import receptor subunit TOM5 homolog	-1.36611	1.88498e-06	7.8056e-05	down	yes
Os04g0461100	30S ribosomal protein 3, chloroplastic	-1.40089	1.88816e-06	7.8056e-05	down	yes
Os02g0652600	50S ribosomal protein L19, chloroplastic	-1.23506	1.89244e-06	7.81404e-05	down	yes
Os11g0229700	.		6.35871e-33	8.88489e-30	down	yes
Os06g0114000	Chaperonin 60 subunit beta 1, chloroplastic	-2.1398	3.29812e-14	7.38526e-12	down	yes
Os08g0256700	.	-3.83396	4.11278e-14	9.0929e-12	down	yes
Os07g0467200	CDGSH iron-sulfur domain-containing protein NEET	-2.10851	2.2008e-13	4.29488e-11	down	yes
Os11g0550800	50S ribosomal protein 6, chloroplastic	-1.96013	1.39244e-12	2.44426e-10	down	yes
Os01g0282800	Tubulin beta-4 chain	-1.94219	3.27215e-12	5.31641e-10	down	yes
Os07g0100200	Probable pyridoxal 5'-phosphate synthase subunit PDX1.1	-1.71931	1.43625e-11	2.05619e-09	down	yes
Os03g0781501	.	-1.73895	2.06806e-11	2.90126e-09	down	yes
Os11g0449600	.	-2.02053	2.44304e-11	3.35986e-09	down	yes
Os01g0633000	50S ribosomal protein L31, chloroplastic	-1.64282	1.83017e-10	2.06898e-08	down	yes
Os01g0588900	Cytokinin riboside 5'-monophosphate phosphoribohydrolase LOG	-1.90227	4.25568e-10	4.30897e-08	down	yes
Os05g0303000	Stromal 70 kDa heat shock-related protein, chloroplastic	-1.63828	4.51461e-10	4.54479e-08	down	yes
Os05g0555300	.	-1.80223	6.70365e-10	6.5229e-08	down	yes
Os03g0704000	30S ribosomal protein S13, chloroplastic	-1.56831	1.35738e-09	1.25087e-07	down	yes
Os06g0694800	.	-1.64165	2.38331e-09	2.06585e-07	down	yes
Os09g0568400	Ubiquitin-60S ribosomal protein L40-2	-1.80382	3.3379e-09	2.77618e-07	down	yes
Os01g0278900	.	-1.54353	3.43391e-09	2.82908e-07	down	yes
Os06g0683200	50S ribosomal protein L24, chloroplastic	-1.52184	3.54468e-09	2.90664e-07	down	yes
Os01g0805000	50S ribosomal protein L34, chloroplastic	-1.50866	5.6039e-09	4.41886e-07	down	yes
Os11g0227100	Disease resistance protein RPM1		7.35327e-09	5.59637e-07	down	yes
Os02g0814700	60S ribosomal protein L23	-1.46546	9.10415e-09	6.80998e-07	down	yes
Os03g0392050	Dolichyl-diphosphooligosaccharide--protein glycosyltransferase subunit 4B	-1.47123	1.91555e-06	7.88837e-05	down	yes
Os05g0170950	Phosphoenolpyruvate/phosphate translocator 3, chloroplastic	-1.5015	1.94875e-06	7.98986e-05	down	yes
Os11g0602500	40S ribosomal protein S9-2	-1.555	1.96131e-06	8.03194e-05	down	yes
Os04g0602500	Palmitoleoyl-protein carboxylesterase NOTUM	-1.30524	2.07851e-06	8.48208e-05	down	yes
Os04g0353600	Fatty acyl-CoA reductase 1	-1.26051	2.40879e-06	9.66061e-05	down	yes
Os04g0250700	.	-1.33026	2.59764e-06	0.000103585	down	yes
Os03g0297100	40S ribosomal protein S7	-1.21552	2.60235e-06	0.000103655	down	yes
Os12g0507500	.	-1.2777	2.64907e-06	0.000105276	down	yes
Os01g0306800	Uncharacterized protein At4g37920, chloroplastic	-1.37297	2.74077e-06	0.000108673	down	yes
Os09g0375900	RING-H2 finger protein ATL48	-1.3673	2.75794e-06	0.000109229	down	yes
Os10g0551600	NADH dehydrogenase [ubiquinone] 1 beta subcomplex subunit 8, mitochondrial	-1.30442	3.10764e-06	0.000120618	down	yes
Os04g0507100	Protein LOW PSII ACCUMULATION 1, chloroplastic	-1.23606	3.33011e-06	0.000128255	down	yes
Os03g0306800	Calvin cycle protein CP12-2, chloroplastic	-1.19676	3.39672e-06	0.000130533	down	yes
Os03g0606200	.	-1.19962	3.59802e-06	0.000137362	down	yes
Os06g0116400	.	-1.39852	3.74947e-06	0.000142676	down	yes
Os08g0162800	Acyl-CoA-binding protein	-1.20532	3.79826e-06	0.00014421	down	yes
Os01g0357200	.	-1.69019	3.8816e-06	0.000146428	down	yes
Os12g0115050	.	-1.42077	3.90805e-06	0.000147266	down	yes
Os03g0659200	Ferredoxin	-1.25873	4.13371e-06	0.000155435	down	yes
Os12g0438600	Chloride channel protein CLC-a	-1.21183	4.41473e-06	0.000165113	down	yes
Os09g0481200	Photosystem I reaction center subunit V, chloroplastic	-1.16854	4.77187e-06	0.000177331	down	yes
Os05g0582300	Solanesyl-diphosphate synthase 2, chloroplastic	-1.23368	5.1317e-06	0.000188695	down	yes
Os08g0207000	40S ribosomal protein S11	-1.2609	5.18508e-06	0.000190058	down	yes
Os01g0815400	.	-1.22306	5.27888e-06	0.000192687	down	yes
Os01g0585300	.	-1.25806	5.51561e-06	0.00020049	down	yes
Os03g0154700	40S ribosomal protein S9-2	-1.25533	5.63689e-06	0.000204473	down	yes
Os04g0405100	.	-1.78717	5.70149e-06	0.000206388	down	yes
Os05g0514350	.	-1.75945	5.99365e-06	0.000216291	down	yes
Os01g0678600	30S ribosomal protein S20, chloroplastic	-1.15551	6.295e-06	0.000225999	down	yes
Os01g0501800	Oxygen-evolving enhancer protein 1, chloroplastic	-1.14586	6.50774e-06	0.000232205	down	yes
Os01g0556650	Protein NRT1/ PTR FAMILY 6.2	-1.28048	6.58794e-06	0.000234826	down	yes
Os03g0355900	.	-1.71773	7.4217e-06	0.000261345	down	yes
Os02g0643500	Thylakoid lumenal protein At1g12250, chloroplastic	-1.17993	7.60928e-06	0.000267618	down	yes
Os05g0406100	Pyrimidine-specific ribonucleoside hydrolase RihA	-1.82052	8.32886e-06	0.000288921	down	yes
Os05g0103200	Photosynthetic NDH subunit of lumenal location 5, chloroplastic	-1.13009	8.55699e-06	0.000295704	down	yes
Os04g0610500	Methionine aminopeptidase 1B, chloroplastic	-1.26687	8.57814e-06	0.000295806	down	yes
Os04g0141400	L-type lectin-domain containing receptor kinase IX.1	-2.01104	9.01232e-06	0.000306841	down	yes
Os09g0426800	Protein ECERIFERUM 3	-1.15696	9.24982e-06	0.000313095	down	yes
Os04g0301500	Transcription factor bHLH35	-1.43062	9.84377e-06	0.000331914	down	yes
Os03g0439500	S-norcoclaurine synthase 1	-1.44519	1.00388e-05	0.000337284	down	yes
Os03g0424800	40S ribosomal protein S19	-1.12203	1.03146e-05	0.00034492	down	yes
Os01g0265200	Thylakoid ADP,ATP carrier protein, chloroplastic	-1.20632	1.13044e-05	0.000372525	down	yes
Os12g0271700	Probable solanesyl-diphosphate synthase 3, chloroplastic (Fragment)	-1.17547	1.13906e-05	0.000373961	down	yes
Os02g0816600	Uncharacterized protein sll0005	-1.12104	1.19726e-05	0.00039008	down	yes
Os01g0705300	.	-1.21331	1.1982e-05	0.00039008	down	yes
Os11g0707600	Methylsterol monooxygenase 2-1	-1.13249	1.23434e-05	0.000400353	down	yes
Os05g0317900	Receptor-like protein kinase FERONIA	-1.99007	1.2782e-05	0.000412662	down	yes
Os01g0924000	50S ribosomal protein L27, chloroplastic	-1.11164	1.29748e-05	0.000418114	down	yes
Os10g0445600	Rubisco accumulation factor 1, chloroplastic	-1.1792	1.34937e-05	0.000432046	down	yes
Os08g0162600	.	-1.11669	1.38528e-05	0.000441922	down	yes
Os01g0860300	60S ribosomal protein L10a-1	-1.18408	1.40953e-05	0.000448841	down	yes
Os12g0508300	40S ribosomal protein S29	-1.12012	1.45646e-05	0.000461678	down	yes
Os06g0172600	40S ribosomal protein S30	-1.11651	1.48837e-05	0.000470087	down	yes
Os01g0840700	60S ribosomal protein L36-3	-1.3501	1.52394e-05	0.000478296	down	yes
Os01g0834500	40S ribosomal protein S23	-1.18623	1.54836e-05	0.000484467	down	yes
Os05g0511700	Putative rRNA methylase YtqB	-1.35582	1.54915e-05	0.000484467	down	yes
Os12g0569200	.	-1.28183	1.55455e-05	0.00048572	down	yes
Os07g0112800	Eukaryotic translation initiation factor 5A-4	-1.18326	1.68622e-05	0.000519887	down	yes
Os12g0204500	Glucuronoxylan 4-O-methyltransferase 1	-1.30386	1.75711e-05	0.000538416	down	yes
Os06g0227300	.	-1.35755	1.78486e-05	0.000545484	down	yes
Os02g0744900	Geranylgeranyl diphosphate reductase, chloroplastic	-1.09308	1.81202e-05	0.000551627	down	yes
Os02g0257400	.	-1.2701	1.93262e-05	0.000581987	down	yes
Os03g0331600	Uncharacterized protein ycf54	-1.11442	1.97823e-05	0.000593163	down	yes
Os08g0254900	Glutamyl-tRNA reductase-binding protein, chloroplastic	-1.1976	2.05813e-05	0.000612914	down	yes
Os03g0713100	Dynamin-related protein 1C	-1.40291	2.10361e-05	0.000621695	down	yes
Os08g0117100	28 kDa ribonucleoprotein, chloroplastic	-1.3288	2.23356e-05	0.000655104	down	yes
Os04g0283900	.	-1.31849	2.25961e-05	0.000659422	down	yes
Os11g0433900	60S ribosomal protein L38	-1.1193	2.28335e-05	0.000664129	down	yes
Os08g0114100	Beta-carotene isomerase D27, chloroplastic	-1.08222	2.34822e-05	0.000679604	down	yes
Os03g0611200	Protein tas	-1.10678	2.36695e-05	0.000684456	down	yes
Os03g0178200	Uncharacterized protein ycf19	-1.12747	2.50674e-05	0.000718337	down	yes
Os02g0729400	Calcium sensing receptor, chloroplastic	-1.08408	2.60004e-05	0.000741426	down	yes
Os01g0958100	Cell division protein FtsY homolog, chloroplastic	-1.1312	2.60948e-05	0.000742905	down	yes
Os04g0577800	.	-1.17505	2.72838e-05	0.000771723	down	yes
Os11g0207800	.	-4.87823	2.92466e-05	0.000817969	down	yes
Os08g0556600	NADH dehydrogenase [ubiquinone] iron-sulfur protein 5-B	-1.12992	2.95268e-05	0.000824485	down	yes
Os03g0234200	Ubiquitin-60S ribosomal protein L40-2	-1.16721	3.2082e-05	0.000888026	down	yes
Os02g0796900	60S ribosomal protein L39	-1.33282	3.25782e-05	0.000898202	down	yes
Os08g0200300	Photosystem II 10 kDa polypeptide, chloroplastic	-1.05816	3.28217e-05	0.000902068	down	yes
Os02g0496900	Mitochondrial import receptor subunit TOM9-2	-1.20773	3.39072e-05	0.000928979	down	yes
Os01g0338600	.	-1.18123	3.44837e-05	0.000942556	down	yes
Os03g0710600	.	-1.08152	3.49677e-05	0.000954289	down	yes
Os06g0663800	Peptidyl-prolyl cis-trans isomerase FKBP13, chloroplastic	-1.11513	3.55039e-05	0.000965154	down	yes
Os02g0762100	Putative 4-hydroxy-4-methyl-2-oxoglutarate aldolase 2	-1.24888	3.58679e-05	0.000972777	down	yes
Os01g0102600	Probable inactive shikimate kinase like 1, chloroplastic	-1.10852	3.71989e-05	0.0010042	down	yes
Os01g0791033	Ribulose bisphosphate carboxylase large chain	-1.15093	3.86331e-05	0.0010381	down	yes
Os06g0317600	.	-1.07648	3.89952e-05	0.00104542	down	yes
Os07g0630800	Malate dehydrogenase, chloroplastic	-1.09305	4.07474e-05	0.00108325	down	yes
Os05g0536200	Mitochondrial outer membrane protein porin 2	-1.22836	4.10483e-05	0.00108767	down	yes
Os07g0462200	.	-1.26681	4.15665e-05	0.00109668	down	yes
Os11g0287000	.	-1.20471	4.25486e-05	0.00112174	down	yes
Os09g0568800	40S ribosomal protein S25	-1.0608	4.27236e-05	0.00112297	down	yes
Os05g0110300	Uncharacterized protein At2g37660, chloroplastic	-1.17763	4.37299e-05	0.00113913	down	yes
Os05g0201700	.	-2.71095	4.39027e-05	0.00114278	down	yes
Os02g0321900	60S ribosomal protein L10a-1	-1.05639	4.42268e-05	0.0011495	down	yes
Os07g0229900	40S ribosomal protein S12	-1.08513	4.46168e-05	0.00115706	down	yes
Os03g0139100	60S ribosomal protein L23	-1.0513	4.52884e-05	0.00117273	down	yes
Os11g0247000	.	-1.29436	4.65033e-05	0.00120063	down	yes
Os02g0534800	40S ribosomal protein S14	-1.05816	4.94863e-05	0.00126549	down	yes
Os04g0116600	Very-long-chain 3-oxoacyl-CoA reductase 1	-1.24194	4.9721e-05	0.00127056	down	yes
Os01g0738000	.	-1.3883	5.06375e-05	0.00129101	down	yes
Os09g0487500	.	-1.12158	5.14688e-05	0.00130378	down	yes
Os08g0512500	PsbP domain-containing protein 3, chloroplastic	-1.12547	5.15389e-05	0.00130461	down	yes
Os10g0198300	.	-1.74699	5.25966e-05	0.00132562	down	yes
Os04g0306750	Preprotein translocase subunit SECE1	-1.30911	5.27385e-05	0.00132824	down	yes
Os03g0197000	Dehydrodolichyl diphosphate syntase complex subunit NUS1	-1.06888	5.32354e-05	0.00133775	down	yes
Os03g0337600	Uroporphyrinogen decarboxylase 2, chloroplastic	-1.04218	5.32694e-05	0.00133775	down	yes
Os03g0581800	.	-1.04783	5.44216e-05	0.00136472	down	yes
Os05g0516800	Ras-related protein RIC2	-1.73798	5.46505e-05	0.00136948	down	yes
Os04g0413600	40S ribosomal protein S14	-1.18767	5.6544e-05	0.00141388	down	yes
Os05g0567300	GTPase Era	-1.26397	5.79667e-05	0.00144635	down	yes
Os02g0285900	.	-1.23014	5.83059e-05	0.00145067	down	yes
Os02g0699600	60S ribosomal protein L12-1	-1.04193	5.87738e-05	0.00146127	down	yes
Os03g0141000	60S ribosomal protein L21-1	-1.0448	6.01794e-05	0.00148986	down	yes
Os10g0350800	.	-1.63064	6.1201e-05	0.0015098	down	yes
Os04g0613300	.	-1.10092	6.16886e-05	0.00151968	down	yes
Os07g0133700	Peptidyl-prolyl cis-trans isomerase FKBP19, chloroplastic	-1.14388	6.29325e-05	0.00154379	down	yes
Os06g0725900	ATP-dependent zinc metalloprotease FTSH 1, chloroplastic	-1.01786	6.45974e-05	0.00157513	down	yes
Os07g0141400	Oxygen-evolving enhancer protein 2, chloroplastic	-1.01975	6.49731e-05	0.00158053	down	yes
Os05g0541750	.	-1.37102	6.69245e-05	0.00161228	down	yes
Os07g0556200	Cytochrome b6-f complex iron-sulfur subunit, chloroplastic	-1.01445	6.8282e-05	0.00163708	down	yes
Os05g0445500	60S acidic ribosomal protein P2B	-1.02655	6.84436e-05	0.00163748	down	yes
Os01g0362100	Acyltransferase-like protein At1g54570, chloroplastic	-1.04043	6.94305e-05	0.00165892	down	yes
Os06g0237000	Ankyrin repeat domain-containing protein EMB506, chloroplastic	-1.84808	6.96296e-05	0.00166254	down	yes
Os02g0189100	Mediator of RNA polymerase II transcription subunit 11	-1.35299	7.28389e-05	0.00172269	down	yes
Os06g0205100	.	-3.45184	7.40022e-05	0.00174516	down	yes
Os09g0555150	Cytosolic sulfotransferase 5	-1.26637	7.40388e-05	0.00174516	down	yes
Os05g0502500	.	-1.14254	7.55136e-05	0.00177036	down	yes
Os03g0851700	.	-1.49786	7.58847e-05	0.0017745	down	yes
Os10g0463200	GDSL esterase/lipase At5g33370	-1.224	7.7782e-05	0.00181502	down	yes
Os10g0573000	Uncharacterized sugar kinase slr0537	-1.03884	7.81853e-05	0.00182199	down	yes
Os01g0753100	Reticulon-4-interacting protein 1, mitochondrial	-1.08822	7.85907e-05	0.00183022	down	yes
Os07g0616600	40S ribosomal protein SA	-1.02185	8.0702e-05	0.00186818	down	yes
Os08g0532200	Glutamate-1-semialdehyde 2,1-aminomutase, chloroplastic	-1.0224	8.09226e-05	0.00186833	down	yes
Os02g0831200	.	-1.20146	8.11475e-05	0.00187229	down	yes
Os04g0598200	60S ribosomal protein L12	-1.11871	8.13773e-05	0.00187511	down	yes
Os07g0224000	60S ribosomal protein L24	-1.23468	8.24527e-05	0.00189489	down	yes
Os05g0114600	.	-1.15207	8.40838e-05	0.00191849	down	yes
Os08g0436800	60S ribosomal protein L34	-1.03381	8.58209e-05	0.00195557	down	yes
Os03g0315800	30S ribosomal protein S1, chloroplastic	-1.01515	8.75643e-05	0.00198623	down	yes
Os03g0651000	Glutamyl-tRNA(Gln) amidotransferase subunit C, chloroplastic/mitochondrial	-1.1984	8.76516e-05	0.00198692	down	yes
Os11g0151300	60S ribosomal protein L26-1	-1.03308	8.82295e-05	0.00199872	down	yes
Os12g0592200	.	-1.24072	8.83219e-05	0.00199952	down	yes
Os01g0284700	Peptidyl-prolyl cis-trans isomerase CYP20-3, chloroplastic	-1.06847	8.93901e-05	0.00201698	down	yes
Os09g0558100	Hydrophobic protein OSR8	-1.22286	8.95266e-05	0.00201764	down	yes
Os06g0643700	Heptahelical transmembrane protein ADIPOR1	-1.18241	9.07884e-05	0.00204107	down	yes
Os11g0153800	40S ribosomal protein S25	-1.05867	9.30772e-05	0.00208288	down	yes
Os02g0187600	Protein TIC 21, chloroplastic	-1.14701	9.45776e-05	0.00210544	down	yes
Os11g0499600	11-beta-hydroxysteroid dehydrogenase 1B	-1.04543	9.68128e-05	0.00214178	down	yes
Os04g0445200	.	-1.01645	9.74568e-05	0.0021533	down	yes
Os01g0734600	Anthocyanidin 5,3-O-glucosyltransferase	-1.03653	0.000100461	0.00221268	down	yes
Os03g0781400	Probable ribose-5-phosphate isomerase 4, chloroplastic	-1.19137	0.000101729	0.00223357	down	yes
Os12g0616400	Transcription factor PCF8	-1.38566	0.000101845	0.00223471	down	yes
Os02g0610700	.	-1.01779	0.000102857	0.00224984	down	yes
Os02g0168800	Porphobilinogen deaminase, chloroplastic	-1.10388	0.000103548	0.00225861	down	yes
Os05g0542100	.	-1.04299	0.000103581	0.00225861	down	yes
Os01g0658400	Ubiquitin-conjugating enzyme E2 5A	-1.15014	0.000104778	0.00228328	down	yes
EPlOsAg00000002210	.	-1.16377	0.00011409	0.00244803	down	yes
Os05g0566400	Mitogen-activated protein kinase 7	-1.09286	0.000114503	0.00245314	down	yes
Os01g0963400	Thioredoxin Y, chloroplastic	-1.03377	0.000115254	0.00246694	down	yes
Os05g0377000	Acyl carrier protein 2, mitochondrial	-1.31568	0.000118903	0.0025234	down	yes
Os05g0571100	Protein ROOT PRIMORDIUM DEFECTIVE 1	-1.25276	0.000120473	0.00255175	down	yes
Os07g0172600	Pentatricopeptide repeat-containing protein At5g03800	-1.35134	0.00012068	0.00255263	down	yes
Os05g0114000	Soluble inorganic pyrophosphatase	-1.19593	0.000121681	0.00256986	down	yes
Os04g0403500	Uncharacterized protein At1g32220, chloroplastic	-1.00846	0.00012223	0.00257369	down	yes
Os04g0402700	.	-1.04421	0.000122727	0.00258104	down	yes
Os03g0323200	Magnesium-chelatase subunit ChlH, chloroplastic	-1.02289	0.000125944	0.002636	down	yes
Os09g0431900	Zinc finger protein 2	-1.75595	0.00012917	0.00269061	down	yes
Os08g0476700	.	-1.0808	0.000130021	0.00270674	down	yes
Os11g0691500	Putative wall-associated receptor kinase-like 16	-3.63893	0.000133701	0.00276357	down	yes
Os05g0526400	Reticulon-like protein B1	-1.24161	0.000139687	0.00286359	down	yes
Os08g0430600	Protein CURVATURE THYLAKOID 1A, chloroplastic	-1.09867	0.00014209	0.00290263	down	yes
Os06g0638100	Protein TIC 21, chloroplastic	-1.09923	0.000145283	0.00295403	down	yes
Os02g0152900	.	-1.1009	0.000147915	0.00298841	down	yes
Os10g0419600	Chlorophyllase-2, chloroplastic	-1.67565	0.000152935	0.00306864	down	yes
Os03g0655300	.	-1.79509	0.00015355	0.00307734	down	yes
Os12g0148500	.	-1.32965	0.000155535	0.00310998	down	yes
Os01g0764500	.	-1.15325	0.00015672	0.00312295	down	yes
Os03g0856300	Acyl carrier protein 3, chloroplastic	-1.12195	0.000167878	0.00331317	down	yes
Os01g0500900	Tyrosine--tRNA ligase	-1.04045	0.000175141	0.00342938	down	yes
Os03g0782500	Transcription factor PIF3	-1.03015	0.000179056	0.00349233	down	yes
Os02g0617900	.	-1.58568	0.000184415	0.00357888	down	yes
Os01g0841600	Triosephosphate isomerase, cytosolic	-1.38469	0.00018785	0.00363947	down	yes
Os01g0239100	DnaJ homolog subfamily B member 1	-1.22257	0.00019173	0.00370233	down	yes
Os03g0852500	.	-1.13038	0.000192141	0.00370412	down	yes
Os02g0164800	Ubiquitin thioesterase OTU1	-1.20382	0.00019524	0.00374938	down	yes
Os01g0108600	.	-1.2238	0.000198932	0.00381399	down	yes
Os01g0742000	rRNA methyltransferase 1, mitochondrial	-1.7579	0.000199652	0.0038236	down	yes
Os06g0593800	Crocetin glucosyltransferase, chloroplastic	-1.04617	0.000202427	0.00386614	down	yes
Os11g0116300	Probable chalcone--flavonone isomerase 3	-1.09078	0.000209973	0.00398044	down	yes
Os04g0518600	.	-1.48142	0.000212534	0.0040218	down	yes
Os03g0670000	.	-1.08361	0.000219027	0.00412456	down	yes
Os07g0450000	60S ribosomal protein L44	-1.0851	0.000228191	0.00427867	down	yes
Os01g0919900	Acyl-[acyl-carrier-protein] desaturase 2, chloroplastic	-1.02269	0.000229824	0.00430179	down	yes
Os01g0716800	Type I inositol polyphosphate 5-phosphatase 1	-1.74091	0.000235834	0.00439368	down	yes
Os05g0514400	.	-1.06075	0.000236143	0.00439709	down	yes
Os01g0889800	Rhodanese-like domain-containing protein 4A, chloroplastic	-1.03761	0.000239774	0.00445048	down	yes
Os12g0571200	Mitochondrial import inner membrane translocase subunit Tim9	-1.10966	0.000240156	0.00445519	down	yes
Os08g0393600	Very-long-chain (3R)-3-hydroxyacyl-CoA dehydratase PASTICCINO 2A	-1.29407	0.000244597	0.00450884	down	yes
Os09g0294000	Bifunctional aspartokinase/homoserine dehydrogenase 2, chloroplastic	-1.03809	0.000245523	0.00451446	down	yes
Os08g0480800	14-3-3-like protein GF14-A	-1.00544	0.000245548	0.00451446	down	yes
Os11g0448700	.	-1.01177	0.000247119	0.00453857	down	yes
Os05g0555900	.	-1.33532	0.000247916	0.00454843	down	yes
Os11g0128500	Myb-related protein 306	-1.23553	0.000256611	0.00469562	down	yes
Os02g0773500	.	-1.7259	0.000256844	0.00469699	down	yes
Os01g0238200	.	-1.17145	0.000259112	0.00472652	down	yes
Os03g0656201	.	-1.32144	0.000262556	0.00478186	down	yes
Os07g0184300	.	-1.02911	0.000269496	0.00488786	down	yes
Os11g0227800	Disease resistance protein RPM1	-8.01173	0.00027639	0.00498959	down	yes
Os02g0557800	Two-component response regulator ARR3	-1.11253	0.00028209	0.00507152	down	yes
Os01g0835000	TBC1 domain family member 8B	-1.23117	0.000285775	0.00512196	down	yes
Os08g0468100	Nitrate reductase [NADH] 1	-1.72834	0.000289426	0.00517678	down	yes
Os09g0518800	.	-1.18956	0.000292376	0.00522151	down	yes
Os05g0389300	U6 snRNA-associated Sm-like protein LSm5	-1.01901	0.000299387	0.00532494	down	yes
Os12g0616600	Protease Do-like 5, chloroplastic	-1.17518	0.000301886	0.00535847	down	yes
Os03g0297300	40S ribosomal protein S7	-1.19207	0.000305213	0.0053956	down	yes
Os10g0546600	Carotene epsilon-monooxygenase, chloroplastic	-1.01714	0.000311037	0.00548191	down	yes
Os11g0242400	.	-1.28938	0.000312518	0.00550245	down	yes
Os08g0385000	.	-1.08009	0.00031519	0.00554672	down	yes
Os04g0530900	Probable galacturonosyltransferase-like 3	-1.07014	0.000328252	0.0057463	down	yes
Os08g0515800	.	-1.17928	0.000351669	0.00609352	down	yes
Os07g0462800	5-pentadecatrienyl resorcinol O-methyltransferase	-2.60452	0.000353734	0.0061217	down	yes
Os04g0538166	Elongation factor G, chloroplastic (Fragment)	-1.04928	0.000363709	0.00626484	down	yes
Os12g0527301	.	-1.39613	0.000366037	0.0062979	down	yes
Os07g0406300	Glucose-6-phosphate 1-dehydrogenase 2, chloroplastic	-1.89062	0.000370062	0.00636172	down	yes
Os01g0179800	Probable serine incorporator	-1.45048	0.000376327	0.00645036	down	yes
Os03g0639300	Transcription factor PIF3	-1.10876	0.00038244	0.00652633	down	yes
Os06g0128700	Probable E3 ubiquitin-protein ligase XBOS36	-1.06796	0.000389625	0.00662951	down	yes
Os03g0206400	.	-1.08972	0.000393149	0.00666674	down	yes
Os04g0677650	.	-1.07602	0.000394396	0.00668464	down	yes
Os07g0642100	Replication protein A 70 kDa DNA-binding subunit B	-1.069	0.000402915	0.00678475	down	yes
Os02g0724300	.	-1.15047	0.000419747	0.00701561	down	yes
Os10g0512500	.	-1.67236	0.000429698	0.00714092	down	yes
Os02g0167600	.	-1.17455	0.000432464	0.00718005	down	yes
Os01g0258600	.	-1.30635	0.000435298	0.00722367	down	yes
Os06g0202100	.	-1.4008	0.000441424	0.00730798	down	yes
Os04g0504600	2,3-dimethylmalate lyase	-1.20543	0.000456463	0.00751068	down	yes
Os03g0186100	Uroporphyrinogen-III synthase, chloroplastic	-1.00561	0.000467136	0.00767545	down	yes
Os02g0754700	Histidine--tRNA ligase	-1.05216	0.000496982	0.0080487	down	yes
Os02g0804400	.	-1.10513	0.000504761	0.00815763	down	yes
Os09g0326900	Eukaryotic translation initiation factor 5	-1.28291	0.000505695	0.00816309	down	yes
Os01g0555800	Peptide deformylase 1A, chloroplastic	-1.39171	0.000528034	0.00848059	down	yes
Os06g0597900	Heme-binding-like protein At3g10130, chloroplastic	-1.16153	0.000534763	0.00856812	down	yes
Os09g0450600	Protein HVA22	-1.51909	0.000539643	0.00861948	down	yes
Os02g0687900	Serine carboxypeptidase-like 19	-1.0381	0.000540561	0.00862625	down	yes
Os06g0319700	60S ribosomal protein L31	-1.00184	0.000544519	0.00867851	down	yes
Os09g0325100	.	-1.946	0.000560858	0.00889327	down	yes
Os04g0201500	.	-1.56981	0.0005927	0.00927192	down	yes
Os12g0573600	.	-1.51538	0.000608291	0.00945853	down	yes
Os10g0360600	.	-1.05622	0.00060869	0.00945853	down	yes
Os05g0587600	.	-1.41441	0.00061392	0.00951017	down	yes
Os12g0634800	.	-1.20613	0.000617206	0.00955261	down	yes
Os12g0174700	Dirigent protein 3	-1.00734	0.000620799	0.00959922	down	yes
Os03g0701500	Elongation of fatty acids protein 3-like	-2.04844	0.000631101	0.00972458	down	yes
Os03g0202001	Adenylyl-sulfate kinase 3	-1.02342	0.000633458	0.009748	down	yes
Os03g0254250	.	-1.42063	0.000634074	0.00975035	down	yes
Os11g0219400	.	-7.39969	0.000636326	0.00977921	down	yes
Os03g0184050	.	-1.17598	0.000645783	0.0098763	down	yes
Os02g0117600	Peptidyl-prolyl cis-trans isomerase FKBP18, chloroplastic	-1.17855	0.000660029	0.0100113	down	yes
Os03g0572900	Protein TRANSPARENT TESTA 12	-1.35326	0.000669378	0.0101356	down	yes
Os07g0567400	Cytochrome c6, chloroplastic	-1.05345	0.000669987	0.0101404	down	yes
Os12g0583300	Aspartic proteinase nepenthesin-1	-2.87875	0.000680594	0.0102875	down	yes
Os02g0553600	RNA polymerase II transcriptional coactivator KIWI	-1.02727	0.000729156	0.0108803	down	yes
Os10g0407100	.	-1.48753	0.00073602	0.0109397	down	yes
Os01g0247900	.	-1.16702	0.000749446	0.0110978	down	yes
Os05g0148300	.	-1.43683	0.000756229	0.011165	down	yes
Os06g0326500	Uncharacterized protein At2g39795, mitochondrial	-1.00267	0.000756541	0.011165	down	yes
Os03g0245100	Probable 4-hydroxy-tetrahydrodipicolinate reductase 2, chloroplastic	-1.04505	0.000770512	0.0113305	down	yes
Os04g0657500	.	-1.42416	0.000772729	0.0113524	down	yes
Os03g0266000	OTU domain-containing protein At3g57810	-1.01862	0.000793889	0.0115937	down	yes
Os08g0525000	Ras-related protein RABA5d	-1.56048	0.000811825	0.0118063	down	yes
Os01g0969000	.	-1.0631	0.000848178	0.012223	down	yes
Os08g0515700	.	-1.36774	0.000873385	0.0125037	down	yes
Os08g0551225	.	-1.69481	0.000893558	0.0127394	down	yes
Os07g0593332	.	-1.03353	0.00092341	0.0130752	down	yes
Os02g0280200	Probable xyloglucan endotransglucosylase/hydrolase protein 26	-2.74004	0.000960091	0.0134367	down	yes
Os03g0194300	Cytochrome b561 and DOMON domain-containing protein At2g04850	-1.23894	0.000976752	0.0136153	down	yes
Os01g0940600	.	-1.20122	0.00101296	0.0140027	down	yes
Os06g0683900	.	-1.73896	0.00104391	0.0143567	down	yes
Os05g0565000	60S ribosomal protein L18a	-1.10705	0.0010882	0.0148336	down	yes
Os11g0684100	Putative late blight resistance protein homolog R1B-19	-1.0717	0.00108929	0.0148348	down	yes
Os02g0816100	Haloacid dehalogenase-like hydrolase domain-containing protein At2g33255	-1.00359	0.00118866	0.0158872	down	yes
Os02g0703300	.	-1.04086	0.00120049	0.0159998	down	yes
Os03g0229801	.	-2.25492	0.00121686	0.0161933	down	yes
Os05g0500500	22.3 kDa class VI heat shock protein	-1.15304	0.00127115	0.0167625	down	yes
Os04g0119000	.	-1.13832	0.00133513	0.0174286	down	yes
Os04g0531750	Salutaridine reductase	-1.48584	0.00135686	0.0176726	down	yes
Os04g0530200	.	-1.0241	0.00140575	0.0182007	down	yes
Os01g0264400	.	-1.03971	0.00141391	0.0182793	down	yes
Os03g0810300	Nudix hydrolase 16, mitochondrial	-1.05062	0.0014462	0.0185586	down	yes
Os03g0372950	.	-1.25017	0.00144667	0.0185586	down	yes
Os05g0490100	60S ribosomal protein L30	-1.13271	0.00146463	0.0187162	down	yes
Os02g0204400	(6-4)DNA photolyase	-1.30923	0.00146485	0.0187162	down	yes
Os03g0287700	.	-1.18316	0.00148597	0.0189238	down	yes
Os05g0554601	.	-2.00476	0.00149513	0.0190084	down	yes
Os07g0113200	.	-1.01942	0.00151223	0.0191813	down	yes
Os06g0306300	Peroxidase 1	-1.62177	0.00153907	0.0194582	down	yes
Os12g0107500	Macrophage migration inhibitory factor homolog	-1.15975	0.00158491	0.0198651	down	yes
Os01g0144100	Thylakoid lumenal 15 kDa protein 1, chloroplastic	-1.01925	0.0016254	0.0202563	down	yes
Os03g0363400	.	-1.05487	0.00168386	0.0208362	down	yes
Os11g0702400	Zinc finger protein ZAT11	-1.65402	0.00171234	0.0211213	down	yes
Os06g0319800	Protein PAM68, chloroplastic	-1.64295	0.00174465	0.0214365	down	yes
Os01g0583300	UBP1-associated proteins 1C	-2.73625	0.00178265	0.0218267	down	yes
Os03g0846900	.	-1.48902	0.00178834	0.021881	down	yes
Os10g0156300	.	-1.31364	0.00179082	0.0218961	down	yes
Os12g0222650	.	-1.11692	0.00179204	0.0218982	down	yes
Os10g0116400	.	-1.14469	0.00180936	0.0220532	down	yes
Os09g0371650	.	-1.48001	0.00184326	0.0223805	down	yes
Os11g0105800	Probable phytol kinase 2, chloroplastic	-1.08404	0.00187307	0.0226637	down	yes
Os03g0600400	.	-1.08175	0.0019259	0.0231427	down	yes
Os03g0593100	.	-1.70943	0.00203064	0.0241273	down	yes
Os09g0345400	.	-1.20473	0.00208335	0.024578	down	yes
Os10g0548900	UDP-N-acetylmuramoyl-L-alanyl-D-glutamate--2,6-diaminopimelate ligase	-1.69757	0.00209267	0.0246713	down	yes
Os01g0823200	Uncharacterized membrane protein At1g06890	-1.05623	0.00211181	0.0248382	down	yes
Os01g0601200	Probable receptor-like protein kinase At2g42960	-1.0418	0.00212355	0.0249679	down	yes
Os01g0720200	.	-1.29835	0.0021278	0.025008	down	yes
Os04g0481300	.	-1.03371	0.00215092	0.025205	down	yes
Os12g0640900	Microtubule-associated protein 70-1	-1.22279	0.00217391	0.0254232	down	yes
Os04g0649600	.	-1.6308	0.00218506	0.0255364	down	yes
Os01g0663500	Putative pterin-4-alpha-carbinolamine dehydratase	-1.02385	0.002231	0.0259778	down	yes
Os06g0654400	Protein GLUTAMINE DUMPER 3	-1.01798	0.00224444	0.0261168	down	yes
Os03g0105600	Tubulin beta-2 chain	-1.30192	0.00239741	0.0274918	down	yes
Os04g0518650	.	-1.16509	0.00240053	0.0275116	down	yes
Os08g0494100	MADS-box transcription factor 13	-2.21958	0.00244418	0.0279111	down	yes
Os03g0810800	Zerumbone synthase	-1.36169	0.00250802	0.0284819	down	yes
Os03g0284500	.	-1.01084	0.00252578	0.0286091	down	yes
Os12g0454600	.	-1.77235	0.0025402	0.0287351	down	yes
Os01g0587500	16.6 kDa heat shock protein	-1.50604	0.00257617	0.0289826	down	yes
Os07g0112100	Flavin-containing monooxygenase FMO GS-OX-like 9	-1.09064	0.00262071	0.0293231	down	yes
Os10g0536700	Peroxidase 5	-1.31617	0.00267388	0.0297939	down	yes
Os02g0115600	30S ribosomal protein S1	-2.06913	0.00269065	0.0299332	down	yes
Os11g0234100	.	-2.30489	0.00269242	0.0299432	down	yes
Os05g0517800	.	-1.04862	0.00271831	0.0301927	down	yes
Os06g0128500	54S ribosomal protein L4, mitochondrial	-1.05344	0.0028048	0.030937	down	yes
Os12g0155100	.	-1.2834	0.00282213	0.0311105	down	yes
Os08g0107900	Protein mago nashi homolog	-1.18264	0.00285699	0.0313904	down	yes
Os02g0561500	.	-2.00101	0.00285849	0.0313904	down	yes
Os03g0584300	.	-1.06222	0.00295793	0.032199	down	yes
Os07g0568900	.	-1.04041	0.00297027	0.032303	down	yes
Os06g0184800	Hydrophobic protein OSR8	-1.15125	0.00297953	0.0323748	down	yes
Os04g0602600	Pentatricopeptide repeat-containing protein At3g22150, chloroplastic	-1.03605	0.00315485	0.0337432	down	yes
Os09g0256700	.		0.00315641	0.0337488	down	yes
Os12g0567200	.	-1.05599	0.00345748	0.036302	down	yes
Os02g0126900	Golgi SNAP receptor complex member 1-2	-1.08569	0.00358534	0.0373191	down	yes
Os01g0227400	Cytochrome P450 71A1	-1.20518	0.00369864	0.0382817	down	yes
Os12g0495525	.	-1.30391	0.00383723	0.0394358	down	yes
EPlOsAg00000003861	.	-2.21103	0.00391317	0.0399809	down	yes
Os07g0165650	.	-1.05108	0.00397867	0.0405198	down	yes
Os09g0423700	.	-1.10484	0.00408134	0.0412646	down	yes
Os03g0310701	.	-1.11378	0.00414858	0.0417632	down	yes
Os06g0678800	L-ascorbate oxidase homolog	-1.06374	0.00421095	0.0421965	down	yes
Os04g0476400	.	-1.01834	0.00426249	0.0425972	down	yes
Os12g0520200	Phenylalanine ammonia-lyase	-2.35554	0.00426622	0.0426036	down	yes
Os07g0413300	.	-1.98266	0.00440124	0.0435424	down	yes
Os11g0202200	.	-2.98827	0.00449576	0.044201	down	yes
Os01g0101700	Chaperone protein dnaJ 20, chloroplastic	-1.12671	0.00454486	0.0445958	down	yes
Os04g0401100	.	-1.08671	0.00458858	0.0448861	down	yes
Os09g0520500	.	-1.9163	0.00461928	0.0451123	down	yes
Os01g0327500	.	-1.02556	0.00468681	0.0455931	down	yes
Os06g0476900	.	-1.01811	0.00468733	0.0455931	down	yes
Os06g0185900	Putative glutathione peroxidase 7, chloroplastic	-1.07489	0.00486761	0.0468928	down	yes
Os11g0693900	.	-1.18679	0.00501163	0.0477932	down	yes
Os11g0615700	Proteasome subunit alpha type-5	-1.14473	0.00505465	0.0481245	down	yes
Os04g0555900	Serine racemase	-1.03775	0.00506719	0.0482177	down	yes
Os01g0253400	.	-1.29878	0.00511573	0.0485724	down	yes
Os10g0493900	WAT1-related protein At3g02690, chloroplastic	-1.16237	0.00520362	0.0492876	down	yes
Os02g0815300	.	-1.44681	1.61273e-07	8.89981e-06	down	yes
Os03g0382100	3-ketoacyl-CoA synthase 12	-1.24139	0.000103372	0.00225829	down	yes
Note: log2FC = log2 Fold Change, FDR = false discovery rate.

## Sheet: Table S7
	Table S7 Commonly downregulated genes in shoots of both rice genotypes.
		Dongdao-4			Jigeng-88
Gene ID	Annotation	log2FC	P-Value	FDR	log2FC	P-Value	FDR	up/down	significant
EPlOsAg00000004628	.	-3.65212	0.00283138	0.0233227	-6.13796	6.02034e-07	2.85349e-05	down	yes
Os01g0131300	.	-1.32975	1.16e-08	5.02e-07	-1.23603	8.39386e-06	0.000290887	down	yes
Os01g0140100	Protein ASPARTIC PROTEASE IN GUARD CELL 1	-1.75384	2.39e-07	7.9e-06	-1.21856	3.8305e-06	0.00014497	down	yes
Os01g0143800	Uncharacterized protein At2g39795, mitochondrial	-1.02788	8.71e-05	0.00132719	-1.49106	2.09528e-07	1.12086e-05	down	yes
Os01g0151700	Short-chain dehydrogenase TIC 32, chloroplastic	-1.41652	7.82e-05	0.00121137	-1.00999	0.0030887	0.0331983	down	yes
Os01g0173000	DCC family protein At1g52590, chloroplastic	-1.28869	1.48e-05	0.000292417	-2.06518	1.71539e-10	1.96466e-08	down	yes
Os01g0175700	Boron transporter 4	-2.14855	8.46e-05	0.00129521	-3.87105	8.2496e-06	0.000286456	down	yes
Os01g0190500	.	-1.85439	1.62e-06	4.39e-05	-1.13747	0.00468826	0.0455931	down	yes
Os01g0191100	60S acidic ribosomal protein P2A	-1.19803	6.26e-05	0.00100269	-1.52201	1.03164e-08	7.61886e-07	down	yes
Os01g0221600	Aluminum-activated malate transporter 9	-2.05433	1.48e-10	9.23e-09	-1.85512	0.000219434	0.00412999	down	yes
Os01g0224200	Plastid division protein PDV1	-2.37575	4.69e-05	0.000783803	-1.56978	0.00455627	0.0446576	down	yes
Os01g0226300	Reticulon-like protein B2	-1.82186	9.76e-05	0.00146245	-1.6307	2.48993e-09	2.13182e-07	down	yes
Os01g0231700	60S acidic ribosomal protein P3	-1.13732	2.24e-05	0.00041582	-1.65593	1.11753e-09	1.03823e-07	down	yes
Os01g0242300	OPA3-like protein	-1.34989	0.000846512	0.0088675	-1.51851	0.000133369	0.00275834	down	yes
Os01g0246400	High molecular mass early light-inducible protein HV58, chloroplastic	-3.29491	8.33e-15	9.75e-13	-3.24056	1.61418e-17	5.69559e-15	down	yes
Os01g0262500	.	-1.49557	5.02e-09	2.34e-07	-1.47339	1.42196e-06	6.0947e-05	down	yes
Os01g0268900	.	-1.03859	0.0057454	0.0404868	-1.26333	0.000966468	0.0135097	down	yes
Os01g0276000	60S ribosomal protein L30	-1.17771	0.000229567	0.0030289	-1.73834	7.76614e-08	4.70984e-06	down	yes
Os01g0276200	Mitochondrial import receptor subunit TOM40-1	-1.09581	0.000978006	0.00998512	-1.35046	0.000100105	0.00220717	down	yes
Os01g0280400	Pentatricopeptide repeat-containing protein At1g80270, mitochondrial	-1.08139	0.00267981	0.0223238	-1.62954	3.51801e-05	0.000959336	down	yes
Os01g0312500	Pectinesterase 1	-1.73277	1.25e-09	6.5e-08	-1.15298	0.0043558	0.0432264	down	yes
Os01g0315700	Caffeoylshikimate esterase	-1.05955	6.08e-05	0.000979152	-1.17046	0.00215206	0.0252099	down	yes
Os01g0498200	.	-1.25638	6.28e-09	2.88e-07	-1.20232	3.75451e-06	0.000142712	down	yes
Os01g0507000	.	-1.17528	8.48e-07	2.47e-05	-1.08044	0.00367637	0.0381077	down	yes
Os01g0543100	Peroxidase 72	-1.31594	1.68e-06	4.52e-05	-1.23906	0.00387419	0.0396871	down	yes
Os01g0555100	.	-1.52054	1.05e-05	0.000215527	-1.42225	0.000114437	0.00245314	down	yes
Os01g0556700	Protein NRT1/ PTR FAMILY 6.2	-1.55113	1.38e-05	0.00027598	-2.1858	4.79953e-05	0.00123368	down	yes
Os01g0557500	Vacuolar cation/proton exchanger 1a	-1.87863	2.8e-17	4.3e-15	-2.17769	6.21635e-16	1.82479e-13	down	yes
Os01g0589800	.	-1.23427	7.49e-08	2.77e-06	-1.72824	2.64183e-05	0.000750889	down	yes
Os01g0600900	Chlorophyll a-b binding protein 2, chloroplastic	-1.83692	1.17e-14	1.33e-12	-2.04629	8.80881e-08	5.20659e-06	down	yes
Os01g0610800	.	-1.16189	0.000408235	0.00489387	-1.1889	0.000895844	0.0127573	down	yes
Os01g0631200	Siroheme synthase	-4.37177	2.14e-72	1.85e-68	-3.74127	7.57634e-43	1.74526e-39	down	yes
Os01g0642200	.	-3.83469	5.82e-52	1.06e-48	-1.86745	0.000145138	0.00295281	down	yes
Os01g0651350	GDSL esterase/lipase At1g28570	-1.87789	7.32e-08	2.71e-06	-1.75041	2.30937e-06	9.35857e-05	down	yes
Os01g0654100	CTP synthase 2	-1.26421	5.16e-05	0.000849728	-1.0219	0.000437245	0.00725254	down	yes
Os01g0663300	Mannan endo-1,4-beta-mannosidase 1	-2.02568	1.05e-09	5.58e-08	-1.27648	2.48294e-05	0.000712102	down	yes
Os01g0687300	.	-1.63099	1e-11	7.41e-10	-1.1679	1.93842e-05	0.00058323	down	yes
Os01g0720500	Chlorophyll a-b binding protein 1, chloroplastic	-1.7611	1.3e-14	1.48e-12	-1.57568	1.47475e-07	8.20321e-06	down	yes
Os01g0723200	40S ribosomal protein S24-2	-1.02968	8.08e-06	0.000172894	-1.17249	1.9438e-05	0.000584344	down	yes
Os01g0735300	Anthocyanidin 5,3-O-glucosyltransferase	-2.53838	1.58e-17	2.52e-15	-1.95638	3.18283e-09	2.65352e-07	down	yes
Os01g0753800	.	-1.69057	1.94e-09	9.72e-08	-1.12539	0.000657513	0.00999054	down	yes
Os01g0756900	.	-1.90475	8.11e-08	2.97e-06	-1.53193	0.00159694	0.0199872	down	yes
Os01g0757500	Calcyclin-binding protein	-1.66322	5.54e-06	0.000125921	-1.68545	0.00499089	0.0476865	down	yes
Os01g0761000	Protein CURVATURE THYLAKOID 1C, chloroplastic	-1.20621	2.61e-08	1.06e-06	-1.45195	2.56071e-08	1.74029e-06	down	yes
Os01g0778900	.	-2.27634	1.31e-06	3.65e-05	-3.04214	8.07585e-09	6.10618e-07	down	yes
Os01g0786500	Blue copper protein	-2.44468	2.45e-05	0.000448961	-1.07973	0.00298346	0.0323961	down	yes
Os01g0801000	DNA-(apurinic or apyrimidinic site) lyase, chloroplastic	-2.30126	0.000230426	0.00303792	-1.81622	0.00167824	0.0207962	down	yes
Os01g0804400	Cytochrome P450 94A1	-1.32731	4.52e-09	2.13e-07	-1.33889	1.01055e-06	4.50262e-05	down	yes
Os01g0805500	UDP-glycosyltransferase 87A2	-1.09785	0.000166427	0.00230383	-2.0046	2.02279e-08	1.40757e-06	down	yes
Os01g0813700	Beta-glucosidase 2	-1.11384	0.000447449	0.00528496	-1.03966	0.00258591	0.0290734	down	yes
Os01g0823600	.	-2.18148	2.69e-24	8.7e-22	-2.33412	4.00793e-11	5.22407e-09	down	yes
Os01g0825500	.	-2.09769	2.64e-20	6.18e-18	-1.00976	0.00135058	0.0176039	down	yes
Os01g0827400	PRA1 family protein B2	-1.18435	0.00322482	0.0257309	-1.2434	1.31019e-05	0.000421432	down	yes
Os01g0835900	Histone H4	-1.87057	9.13e-08	3.31e-06	-1.30572	0.000397387	0.0067243	down	yes
Os01g0846700	E3 ISG15--protein ligase HERC5	-2.2633	1.44e-18	2.6e-16	-1.60344	6.95252e-09	5.36127e-07	down	yes
Os01g0846800	Ultraviolet-B receptor UVR8	-2.97232	4.77e-05	0.000794187	-2.5919	0.00368394	0.0381749	down	yes
Os01g0847200	Probable mannose-1-phosphate guanylyltransferase 2	-1.11898	3.07e-07	9.91e-06	-1.19398	0.00157957	0.0198195	down	yes
Os01g0866200	Histone H3.2	-2.04838	1.45e-07	5.08e-06	-1.29697	0.00369833	0.0382817	down	yes
Os01g0868900	Subtilisin-like protease SBT1.7	-1.84939	2.24e-13	2.15e-11	-1.62275	7.15037e-10	6.89991e-08	down	yes
Os01g0869800	Photosystem II 22 kDa protein, chloroplastic	-1.5422	1.38e-12	1.17e-10	-1.52111	2.31144e-09	2.01355e-07	down	yes
Os01g0893400	BTB/POZ and TAZ domain-containing protein 4	-1.61512	1.85e-09	9.31e-08	-1.32428	2.25198e-05	0.000657744	down	yes
Os01g0914300	.	-2.43532	1.47e-06	4.04e-05	-1.8949	1.71686e-07	9.42975e-06	down	yes
Os01g0914400	EPIDERMAL PATTERNING FACTOR-like protein 9	-2.98407	2.62e-06	6.62e-05	-1.86428	1.11234e-06	4.90607e-05	down	yes
Os01g0924200	.	-2.89991	1.13e-18	2.08e-16	-2.1908	1.72262e-10	1.96649e-08	down	yes
Os01g0938100	Photosystem II reaction center PSB28 protein, chloroplastic	-1.69668	9.96e-14	9.89e-12	-1.69504	5.86004e-11	7.36342e-09	down	yes
Os01g0942300	Lichenase-2 (Fragment)	-1.16089	0.000102426	0.00152062	-1.02191	0.000488621	0.00794398	down	yes
Os01g0949800	Probable glutathione S-transferase	-3.29376	0.000331953	0.00411035	-1.93271	0.000860781	0.0123587	down	yes
Os01g0962600	40S ribosomal protein S10	-1.69396	1.74e-07	5.97e-06	-2.01972	2.26978e-05	0.000661283	down	yes
Os01g0964133	Actin-97	-1.0648	0.0050734	0.0367077	-1.36546	8.08976e-05	0.00186833	down	yes
Os02g0106100	Sucrose:sucrose 1-fructosyltransferase	-1.38313	2.75e-07	8.98e-06	-1.30285	3.04337e-05	0.000848021	down	yes
Os02g0114900	.	-2.43452	9.96e-15	1.15e-12	-1.91144	1.27457e-08	9.18006e-07	down	yes
Os02g0117200	Protein canopy homolog 1	-1.52753	2.16e-06	5.61e-05	-1.4451	0.00301052	0.0326463	down	yes
Os02g0137700	Divinyl chlorophyllide a 8-vinyl-reductase, chloroplastic	-2.95054	2.38e-40	2.65e-37	-2.61679	3.74195e-09	3.06122e-07	down	yes
Os02g0138100	.	-2.4501	5.68e-11	3.78e-09	-1.66854	1.61953e-07	8.92324e-06	down	yes
Os02g0184100	.	-1.07177	1.8e-05	0.000345689	-1.34229	2.37917e-06	9.58584e-05	down	yes
Os02g0197600	Chlorophyll a-b binding protein 8, chloroplastic	-1.02518	6.84e-07	2.05e-05	-1.60465	2.67029e-10	2.8613e-08	down	yes
Os02g0203000	Transcription factor HY5	-2.47436	4.63e-26	1.86e-23	-1.8319	1.86645e-07	1.0124e-05	down	yes
Os02g0207400	UDP-glycosyltransferase 73C1	-1.44231	9.37e-06	0.000196866	-1.56508	1.29602e-06	5.60997e-05	down	yes
Os02g0256100	Probable polygalacturonase	-2.53636	2.49e-10	1.51e-08	-1.46896	2.40224e-06	9.64541e-05	down	yes
Os02g0302900	Reticulon-like protein B17	-1.60676	1.59e-07	5.5e-06	-1.26025	0.00283429	0.0312031	down	yes
Os02g0308800	Fasciclin-like arabinogalactan protein 11	-1.25376	1.04e-05	0.000213781	-1.73433	3.46496e-11	4.56747e-09	down	yes
Os02g0320800	Protein SRG1	-1.40719	0.0040582	0.0307842	-1.67316	0.000571886	0.00902309	down	yes
Os02g0445100	Auxin-induced protein 15A	-1.152	0.00656397	0.0449646	-1.11206	0.000963538	0.0134795	down	yes
Os02g0453500	Probable xyloglucan endotransglucosylase/hydrolase protein 16	-2.77556	0.000139692	0.00198452	-2.37986	0.00155873	0.0196497	down	yes
Os02g0475400	Probable sodium/metabolite cotransporter BASS3, chloroplastic	-1.10439	2.39e-05	0.000439353	-1.83437	3.38169e-08	2.2373e-06	down	yes
Os02g0504900	.	-1.29872	1.14e-06	3.2e-05	-1.07884	0.00052037	0.00837676	down	yes
Os02g0556800	.	-1.3065	5.12e-10	2.91e-08	-1.61287	2.57506e-10	2.7763e-08	down	yes
Os02g0588600	.	-1.0626	0.00212367	0.0185538	-1.29146	0.00171344	0.0211274	down	yes
Os02g0608000	.	-2.61094	0.000820065	0.00864802	-3.36944	0.000124145	0.00260771	down	yes
Os02g0613900	Adenine phosphoribosyltransferase 2	-1.83577	2.35e-05	0.000432815	-1.71712	1.45777e-09	1.33306e-07	down	yes
Os02g0616100	Uncharacterized protein At4g06744	-1.41301	1.72e-07	5.92e-06	-2.26803	2.08758e-14	4.79759e-12	down	yes
Os02g0617100	.	-1.27939	5.47e-06	0.000124373	-1.32585	0.000160438	0.00318251	down	yes
Os02g0620200	.	-1.32436	3.56e-05	0.000620812	-1.1147	0.000335693	0.00584569	down	yes
Os02g0620400	.	-1.33956	0.000298107	0.00377084	-1.64493	3.0305e-07	1.57064e-05	down	yes
Os02g0629200	Probable aquaporin PIP2-2	-1.12425	8.22e-07	2.41e-05	-1.52394	1.00295e-08	7.43928e-07	down	yes
Os02g0639500	Expansin-B16	-2.25788	0.000151657	0.00212746	-1.39726	7.90475e-05	0.00183841	down	yes
Os02g0647900	Aldehyde dehydrogenase family 3 member F1	-1.15599	0.000251668	0.00328545	-1.50697	2.06904e-06	8.45331e-05	down	yes
Os02g0656100	.	-1.89712	1.2e-09	6.3e-08	-1.32269	6.23325e-05	0.00153122	down	yes
Os02g0658800	Expansin-B11	-1.91802	9.48e-06	0.000198507	-1.05032	0.000240534	0.00445686	down	yes
Os02g0662100	Putative lipid-binding protein At4g00165	-1.88564	0.00030573	0.00384477	-2.00582	6.10944e-13	1.14126e-10	down	yes
Os02g0675700	Probable methyltransferase PMT15	-1.12757	7.18e-07	2.14e-05	-1.14198	2.07099e-05	0.000615694	down	yes
Os02g0678200	SPX domain-containing membrane protein Os02g45520	-1.08973	0.000362603	0.0044328	-1.73491	4.53751e-05	0.00117411	down	yes
Os02g0697900	Phosphoribulokinase, chloroplastic	-1.35122	0.000323005	0.00401247	-1.68617	6.10329e-05	0.00150672	down	yes
Os02g0705100	2-hydroxy-6-oxo-6-(2'-aminophenyl)hexa-2,4-dienoic acid hydrolase	-1.50759	9.59e-10	5.15e-08	-1.62174	2.32805e-10	2.55734e-08	down	yes
Os02g0726000	Fasciclin-like arabinogalactan protein 1	-1.56054	0.00383749	0.0294912	-1.39438	0.000993062	0.0137876	down	yes
Os02g0749800	.	-1.04691	1.71e-05	0.000331884	-1.06091	0.000473284	0.00774368	down	yes
Os02g0753000	Probable trehalose-phosphate phosphatase 4	-2.64293	4.91e-11	3.31e-09	-1.4674	0.00400419	0.0406967	down	yes
Os02g0758000	24.1 kDa heat shock protein, mitochondrial	-4.32188	6.98e-36	5.89e-33	-3.70584	3.29246e-24	2.55583e-21	down	yes
Os02g0759000	Transcription factor bHLH96	-1.58945	0.00162435	0.0149367	-1.69309	0.00426126	0.0425972	down	yes
Os02g0760000	Chaperone protein DnaJ	-1.69393	3.79e-09	1.81e-07	-2.165	2.618e-10	2.8139e-08	down	yes
Os02g0768300	WAT1-related protein At1g21890	-3.73671	2.63e-16	3.6e-14	-1.52941	0.000774663	0.0113747	down	yes
Os02g0768400	.	-1.52905	1.56e-05	0.000306159	-1.15071	0.00197431	0.0236106	down	yes
Os02g0770800	Nitrate reductase [NAD(P)H]	-4.77664	1.99e-34	1.5e-31	-7.90543	2.62054e-32	3.52079e-29	down	yes
Os02g0786900	Pathogenesis-related protein 1	-1.50643	7.77e-05	0.00120567	-1.3504	0.00146093	0.0186935	down	yes
Os02g0805200	Proliferating cell nuclear antigen	-1.42922	4e-05	0.00068595	-1.26196	0.00304402	0.0328424	down	yes
Os03g0100200	.	-1.72476	3.14e-15	3.79e-13	-1.8477	5.27566e-09	4.22682e-07	down	yes
Os03g0106400	Branched-chain-amino-acid aminotransferase 5, chloroplastic	-1.9971	4.78e-06	0.00011105	-1.32345	0.00425984	0.0425972	down	yes
Os03g0114100	.	-1.35516	0.00108288	0.0108542	-1.28178	0.00395095	0.0402845	down	yes
Os03g0128000	Fasciclin-like arabinogalactan protein 8	-1.32498	7.73e-10	4.25e-08	-1.02311	0.00150279	0.0190824	down	yes
Os03g0139400	.	-1.08051	6.71e-05	0.00106325	-1.393	8.75412e-06	0.000300097	down	yes
Os03g0146800	.	-1.39079	0.000133244	0.00190937	-1.41975	0.000358632	0.00619265	down	yes
Os03g0161900	Heat stress transcription factor A-2d	-1.62332	1.11e-12	9.64e-11	-1.45324	4.89396e-07	2.37769e-05	down	yes
Os03g0171700	Transcription factor ILI3	-2.06986	0.000148869	0.0021011	-1.28276	0.000156014	0.00311778	down	yes
Os03g0175200	.	-1.98958	3.61e-13	3.37e-11	-2.05602	1.55942e-12	2.71014e-10	down	yes
Os03g0209000	MFP1 attachment factor 1	-1.08961	7.55e-06	0.000163415	-1.33575	2.87162e-06	0.000112457	down	yes
Os03g0210500	.	-1.22122	1.58e-05	0.000309292	-1.227	0.000309687	0.00546363	down	yes
Os03g0220100	3-ketoacyl-CoA synthase 6	-1.0277	0.00203777	0.0179549	-1.63793	8.50836e-08	5.05466e-06	down	yes
Os03g0227900	Probable receptor-like serine/threonine-protein kinase At4g34500	-1.06695	2.17e-05	0.000405612	-1.02911	0.000619074	0.00957728	down	yes
Os03g0232400	Phytosulfokines 2	-1.17716	2.08e-07	6.94e-06	-1.32398	1.64979e-06	6.95181e-05	down	yes
Os03g0242300	.	-1.23073	9.23e-07	2.66e-05	-1.39491	0.000117545	0.00250163	down	yes
Os03g0243900	Glucan endo-1,3-beta-glucosidase	-1.15094	6.49e-06	0.000143528	-1.18905	1.46005e-05	0.000461978	down	yes
Os03g0244000	Protein disulfide-isomerase LQY1, chloroplastic	-1.45642	1.23e-11	9.02e-10	-1.34482	1.92032e-07	1.0384e-05	down	yes
Os03g0249400	40S ribosomal protein S20	-1.20788	7.5e-06	0.00016255	-1.50101	7.95187e-08	4.79749e-06	down	yes
Os03g0257900	L-type lectin-domain containing receptor kinase IV.1	-1.06604	0.000802611	0.00850803	-1.18626	0.000307848	0.00543393	down	yes
Os03g0278000	UDP-glucuronic acid decarboxylase 6	-1.05925	0.000379836	0.004598	-1.04871	0.00479453	0.0464326	down	yes
Os03g0283400	.	-1.64408	1.18e-10	7.5e-09	-1.06607	0.000223565	0.00419418	down	yes
Os03g0289400	Rhodanese-like domain-containing protein 10	-1.19654	0.000490533	0.00569127	-1.773	6.83387e-05	0.00163732	down	yes
Os03g0290300	Omega-3 fatty acid desaturase, chloroplastic	-1.05743	3.81e-07	1.21e-05	-1.05149	0.00031817	0.00559633	down	yes
Os03g0297600	Abscisic acid receptor PYL4	-1.12763	3.43e-06	8.35e-05	-1.52509	0.000207266	0.00394132	down	yes
Os03g0301600	.	-1.75638	0.000222149	0.00294337	-1.20849	0.00234989	0.0270377	down	yes
Os03g0305000	Acetate/butyrate--CoA ligase AAE7, peroxisomal	-2.31163	2.5e-17	3.89e-15	-2.19017	7.39682e-15	1.83252e-12	down	yes
Os03g0314750	.	-1.82755	0.000187549	0.00254969	-1.16416	0.00386539	0.0396319	down	yes
Os03g0320900	Guanylate kinase 2, chloroplastic/mitochondrial	-1.45174	5.01e-06	0.000115332	-1.50581	2.77305e-06	0.000109455	down	yes
Os03g0333400	Photosystem II repair protein PSB27-H1, chloroplastic	-1.36007	1.66e-06	4.49e-05	-1.39554	6.12121e-08	3.82516e-06	down	yes
Os03g0343500	60S ribosomal protein L22-2	-1.17125	0.00197601	0.0175279	-1.40673	8.19434e-08	4.88472e-06	down	yes
Os03g0343900	.	-1.14731	2.52e-06	6.41e-05	-1.62544	6.40336e-10	6.28321e-08	down	yes
Os03g0351200	Divinyl chlorophyllide a 8-vinyl-reductase, chloroplastic	-1.34263	1.23e-08	5.29e-07	-1.2762	4.36692e-06	0.000163675	down	yes
Os03g0351500	Superoxide dismutase [Cu-Zn] 1	-1.62622	1.6e-10	9.93e-09	-1.47425	1.18119e-08	8.63207e-07	down	yes
Os03g0352800	Acyl carrier protein 2, mitochondrial	-1.00371	2.91e-05	0.000521827	-1.02039	0.00305922	0.0329727	down	yes
Os03g0356300	50S ribosomal protein L6, chloroplastic	-1.09395	2.03e-05	0.00038285	-1.57508	1.31884e-09	1.21877e-07	down	yes
Os03g0366000	10 kDa chaperonin	-2.15413	3.18e-10	1.87e-08	-2.29349	3.74009e-11	4.91161e-09	down	yes
Os03g0376600	RNA-binding protein CP29B, chloroplastic	-1.12609	3.1e-05	0.000550588	-2.05078	9.98714e-13	1.80826e-10	down	yes
Os03g0388100	Copper-transporting ATPase PAA1, chloroplastic	-1.39546	4.13e-07	1.3e-05	-1.33122	1.81466e-06	7.5464e-05	down	yes
Os03g0392600	Serine carboxypeptidase-like 51	-1.24199	0.00547356	0.0390078	-2.03456	5.1438e-06	0.000188743	down	yes
Os03g0399800	Horcolin	-1.18721	4.9e-07	1.52e-05	-1.51533	2.54787e-08	1.73691e-06	down	yes
Os03g0401300	Sucrose synthase 1	-2.18281	7.29e-05	0.00114017	-2.75826	1.11268e-11	1.64001e-09	down	yes
Os03g0574600	.	-1.21959	0.000147117	0.00207891	-1.44579	5.94787e-07	2.82298e-05	down	yes
Os03g0602300	Cytochrome P450 85A1	-1.01103	5.93e-05	0.00095915	-1.48169	3.52545e-07	1.76941e-05	down	yes
Os03g0602600	Fructokinase-like 2, chloroplastic	-1.09965	5.09e-05	0.000839489	-1.29068	0.000148811	0.00300131	down	yes
Os03g0607600	Cyclin-A3-1	-1.20862	0.000530304	0.00605043	-1.32287	0.0021727	0.0254176	down	yes
Os03g0625300	Protein Mut11	-2.61528	2.33e-08	9.49e-07	-1.72717	0.00202861	0.0241113	down	yes
Os03g0646100	Cell division protein FtsZ homolog 2-1, chloroplastic	-1.23191	0.000522902	0.00598855	-1.44017	0.000600445	0.00937299	down	yes
Os03g0651800	Putative germin-like protein 3-2	-3.61129	1.05e-11	7.75e-10	-1.78054	2.53762e-08	1.73472e-06	down	yes
Os03g0651900	.	-1.53321	3.7e-05	0.000640015	-1.48447	0.00164932	0.0204887	down	yes
Os03g0675300	.	-1.84645	3.8e-07	1.21e-05	-1.24026	0.000215525	0.00406739	down	yes
Os03g0682100	.	-2.13769	2.36e-20	5.57e-18	-1.76478	6.9795e-09	5.37022e-07	down	yes
Os03g0683800	GDSL esterase/lipase At5g03820	-1.23199	0.00402598	0.0305866	-1.39198	1.00059e-05	0.00033673	down	yes
Os03g0684700	.	-1.17449	2.66e-07	8.71e-06	-1.4845	9.74457e-08	5.69226e-06	down	yes
Os03g0703100	Beta-glucosidase 8	-1.43305	2.86e-07	9.29e-06	-1.00922	0.000521864	0.00839694	down	yes
Os03g0709000	Microsomal glutathione S-transferase 3	-1.66122	3.09e-05	0.000548651	-1.52378	1.87176e-07	1.01371e-05	down	yes
Os03g0717900	.	-1.42938	0.000607092	0.00676657	-1.81684	8.0838e-08	4.84362e-06	down	yes
Os03g0718100	Actin-1	-1.01158	0.000625612	0.00693765	-1.51471	2.26271e-07	1.19941e-05	down	yes
Os03g0721300	Vacuolar protein sorting-associated protein 62	-1.12019	8.33e-07	2.43e-05	-1.13719	2.21526e-05	0.000651375	down	yes
Os03g0721900	Probable histone H2AXa	-2.31796	8.42e-08	3.06e-06	-1.78616	6.56202e-05	0.00159073	down	yes
Os03g0736600	ATP synthase delta chain, chloroplastic	-1.55014	3.82e-13	3.53e-11	-1.52496	2.72757e-09	2.30701e-07	down	yes
Os03g0756300	PLASMODESMATA CALLOSE-BINDING PROTEIN 3	-1.05054	9.76e-06	0.000203292	-1.18086	0.00441599	0.0436254	down	yes
Os03g0761000	Upstream activation factor subunit UAF30	-2.75971	1.05e-22	3.02e-20	-2.23642	0.000565976	0.00895005	down	yes
Os03g0775000	Putative S-adenosyl-L-methionine-dependent methyltransferase Mvan_0910	-1.3157	7.01e-08	2.61e-06	-1.58474	5.89903e-05	0.00146418	down	yes
Os03g0780200	.	-1.57994	6e-06	0.00013431	-1.77862	4.35022e-07	2.14031e-05	down	yes
Os03g0812000	Probable DNA gyrase subunit A, chloroplastic/mitochondrial	-1.03561	4.06e-05	0.000694085	-1.11003	0.00504341	0.0480438	down	yes
Os03g0822000	Expansin-A7	-1.85107	5.36e-05	0.000878965	-1.0555	0.000471609	0.00772351	down	yes
Os03g0826200	.	-1.6302	1.69e-09	8.61e-08	-2.13252	4.33094e-15	1.11241e-12	down	yes
Os03g0828100	50S ribosomal protein L18, chloroplastic	-1.20085	2.57e-06	6.5e-05	-1.81331	1.57893e-12	2.73045e-10	down	yes
Os03g0832200	Calreticulin	-1.64203	5.55e-05	0.000903922	-1.40905	0.00126764	0.0167352	down	yes
Os03g0837900	.	-1.5307	0.000227252	0.00300064	-1.23686	0.00233435	0.0269041	down	yes
Os03g0854200	Exosome complex exonuclease RRP46 homolog	-1.03868	0.00231857	0.0199136	-1.2131	0.000464897	0.00764226	down	yes
Os03g0861400	.	-2.68504	4.43e-15	5.27e-13	-1.79352	1.03805e-06	4.61413e-05	down	yes
Os04g0137100	Probable pectate lyase 15	-1.19345	3.86e-07	1.22e-05	-1.29461	1.15461e-05	0.000378002	down	yes
Os04g0253000	Histone H1	-2.97804	1.62e-10	1e-08	-2.69319	0.00107861	0.0147277	down	yes
Os04g0381400	.	-1.78433	0.000321371	0.00399791	-1.57311	0.0052515	0.0496738	down	yes
Os04g0387600	.	-1.27471	0.00064278	0.00708265	-1.01828	0.000692079	0.0104341	down	yes
Os04g0396800	Serine carboxypeptidase-like 45	-1.46024	4.26e-05	0.000723094	-1.15917	0.000765717	0.0112718	down	yes
Os04g0412100	.	-2.41405	4.02e-22	1.11e-19	-1.84501	1.99367e-10	2.23214e-08	down	yes
Os04g0412500	Alpha carbonic anhydrase 1, chloroplastic	-1.66169	3.85e-07	1.22e-05	-1.7269	7.22728e-10	6.95491e-08	down	yes
Os04g0413500	Beta-fructofuranosidase, insoluble isoenzyme 2	-2.83067	3.3e-28	1.52e-25	-2.42602	6.61184e-06	0.000235438	down	yes
Os04g0415600	Copper transporter 6	-2.04381	4.18e-08	1.63e-06	-1.95331	5.47537e-11	6.95511e-09	down	yes
Os04g0419600	Histone H3.2	-1.94669	7.76e-07	2.29e-05	-1.25549	0.00255231	0.0288162	down	yes
Os04g0434900	PsbP domain-containing protein 2, chloroplastic	-1.21568	0.000868388	0.00905593	-1.22388	0.00164089	0.0204129	down	yes
Os04g0445700	3-oxoacyl-[acyl-carrier-protein] synthase I, chloroplastic	-1.26053	6.11e-06	0.00013645	-1.46227	0.000525477	0.00844341	down	yes
Os04g0447600	Non-functional NADPH-dependent codeinone reductase 2	-1.48078	0.000949834	0.00975213	-1.69424	2.81705e-06	0.000110942	down	yes
Os04g0448900	Zeaxanthin epoxidase, chloroplastic	-1.06275	5.32e-05	0.000873298	-1.10194	4.77195e-05	0.00122749	down	yes
Os04g0455700	.	-1.69458	2.64e-09	1.29e-07	-1.88056	1.82853e-07	9.98035e-06	down	yes
Os04g0457000	Chlorophyll a-b binding protein CP24 10A, chloroplastic	-1.78997	5.26e-17	7.89e-15	-2.24306	1.49501e-16	4.70483e-14	down	yes
Os04g0462300	.	-1.24105	1.96e-06	5.17e-05	-1.50868	3.07044e-07	1.57962e-05	down	yes
Os04g0465600	MLP-like protein 423	-1.52242	1.76e-05	0.000339143	-1.10665	0.00125559	0.0166201	down	yes
Os04g0468600	.	-2.27968	3.48e-20	8.02e-18	-1.36462	0.0030225	0.0327183	down	yes
Os04g0483500	Very-long-chain 3-oxoacyl-CoA reductase 1	-1.003	0.00166968	0.0152967	-1.47088	2.75161e-07	1.4454e-05	down	yes
Os04g0537100	Auxin-induced protein X15	-1.42447	4.86e-09	2.27e-07	-1.15637	0.000658426	0.00999137	down	yes
Os04g0538100	Elongation factor G, chloroplastic	-1.47097	5.01e-10	2.85e-08	-2.03308	4.48531e-15	1.14366e-12	down	yes
Os04g0545250	.	-1.85417	0.00271326	0.0225644	-1.97201	1.8481e-09	1.65191e-07	down	yes
Os04g0583600	Histone H4	-1.83596	0.000407199	0.00488484	-1.37914	0.000565187	0.00894568	down	yes
Os04g0586200	.	-1.79678	1.36e-11	9.82e-10	-1.24118	4.0794e-05	0.00108366	down	yes
Os04g0612500	.	-1.9175	4.48e-10	2.57e-08	-2.00507	1.16311e-14	2.84125e-12	down	yes
Os04g0613200	Polygalacturonase QRT3	-1.16109	9.04e-05	0.00137291	-1.14017	0.000132509	0.00274704	down	yes
Os04g0625200	1-acyl-sn-glycerol-3-phosphate acyltransferase	-1.29192	4.72e-06	0.000110003	-1.23343	0.000115846	0.00247507	down	yes
Os04g0638700	.	-1.02228	2.46e-05	0.000450835	-1.03761	0.000149796	0.00301944	down	yes
Os04g0640700	Beta-D-xylosidase 4	-1.39112	0.000330282	0.00409405	-1.4916	8.60604e-09	6.46508e-07	down	yes
Os04g0644400	pEARLI1-like lipid transfer protein 1	-1.92534	6.82e-07	2.04e-05	-2.55789	1.09493e-20	5.6247e-18	down	yes
Os04g0650700	Probable isoaspartyl peptidase/L-asparaginase 2	-1.86363	1.63e-17	2.57e-15	-1.3605	1.52791e-05	0.00047868	down	yes
Os04g0668800	Uncharacterized protein At5g50100, mitochondrial	-1.3904	2.79e-09	1.36e-07	-1.78941	8.96931e-06	0.000305813	down	yes
Os04g0690800	Photosystem II 22 kDa protein, chloroplastic	-3.89808	1.04e-56	2.57e-53	-4.51942	2.01077e-58	1.40481e-54	down	yes
Os04g0691600	30S ribosomal protein S17, chloroplastic	-1.13829	4.86e-06	0.000112667	-1.35327	1.44655e-07	8.05918e-06	down	yes
Os04g0693400	ABC transporter G family member 5	-1.64322	2.21e-11	1.56e-09	-1.35385	8.23627e-05	0.00189407	down	yes
Os05g0123100	Probable glucuronosyltransferase Os05g0123100	-1.04159	7.41e-06	0.000160916	-1.00839	0.000163649	0.0032352	down	yes
Os05g0187500	.	-3.49695	5.81e-17	8.56e-15	-1.91426	0.00208023	0.0245496	down	yes
Os05g0370600	Synaptotagmin-3	-1.06203	0.00181054	0.0163308	-1.11757	0.00138175	0.0179499	down	yes
Os05g0412500	.	-1.55117	5.54e-05	0.000903227	-1.11012	0.0010902	0.0148355	down	yes
Os05g0412800	Glutathione transferase GST 23	-1.64549	1.52e-11	1.09e-09	-1.02203	0.00246326	0.0280922	down	yes
Os05g0443500	Ferredoxin-6, chloroplastic	-1.34856	3.16e-09	1.54e-07	-1.23897	5.24474e-06	0.000191642	down	yes
Os05g0453300	.	-1.84302	7.44e-09	3.36e-07	-1.5534	5.66053e-08	3.56277e-06	down	yes
Os05g0455400	Transcription factor ILR3	-2.16404	1.05e-20	2.54e-18	-2.08417	4.30871e-14	9.40699e-12	down	yes
Os05g0455700	Uracil phosphoribosyltransferase	-1.06244	0.000157089	0.00219032	-1.18117	8.63625e-05	0.00196407	down	yes
Os05g0462700	Histone H4	-2.4035	6.81e-08	2.54e-06	-1.18039	0.00143612	0.018508	down	yes
Os05g0477600	Expansin-A4	-1.26374	0.0004228	0.00503362	-1.18182	5.78489e-06	0.00020919	down	yes
Os05g0508900	Photosystem II reaction center W protein, chloroplastic	-1.65586	5.42e-09	2.51e-07	-1.8247	2.44415e-09	2.10293e-07	down	yes
Os05g0513500	50S ribosomal protein L33	-1.03426	0.00059825	0.00668992	-1.33198	0.000135081	0.00278387	down	yes
Os05g0514600	Gibberellin 2-beta-dioxygenase	-5.40528	1.15e-09	6.05e-08	-2.73667	2.52304e-06	0.000100811	down	yes
Os05g0514701	Gibberellin 2-beta-dioxygenase 1	-4.86776	7.79e-10	4.27e-08	-1.69324	0.00274202	0.0303884	down	yes
Os05g0527900	UDP-glycosyltransferase 88A1	-2.18294	9.23e-10	4.97e-08	-1.75854	0.000730287	0.01089	down	yes
Os05g0531200	Pistil-specific extensin-like protein	-1.7042	0.00521739	0.0375459	-1.67858	0.00313223	0.0335629	down	yes
Os05g0534400	Calcineurin B-like protein 4	-1.48159	1.16e-09	6.09e-08	-1.90185	1.04549e-10	1.24645e-08	down	yes
Os05g0540300	Chaperonin CPN60-like 2, mitochondrial	-1.09333	6.41e-05	0.00102382	-1.32248	0.000122174	0.00257369	down	yes
Os05g0543100	AP-1 complex subunit mu-2	-1.02983	0.00711768	0.047886	-1.22138	0.000158558	0.00315418	down	yes
Os05g0551801	Chloroplastic group IIA intron splicing facilitator CRS1, chloroplastic	-1.21321	0.00418332	0.0315123	-1.83456	6.0774e-06	0.000218862	down	yes
Os05g0556700	T-complex protein 1 subunit beta	-1.03857	0.000188828	0.00256369	-1.36845	6.259e-06	0.000225169	down	yes
Os05g0568300	50S ribosomal protein L12, chloroplastic	-1.39408	5.32e-06	0.000121591	-1.64958	2.04403e-08	1.41952e-06	down	yes
Os05g0574400	Malate dehydrogenase, mitochondrial	-1.26629	8.11e-09	3.63e-07	-1.07355	3.18893e-05	0.000883392	down	yes
Os05g0579600	Protein RADIALIS-like 6	-3.48303	1.01e-33	7.14e-31	-1.80587	0.00100619	0.01392	down	yes
Os05g0582350	Solanesyl-diphosphate synthase 2, chloroplastic	-1.29345	3.22e-07	1.03e-05	-1.90133	1.47369e-08	1.04632e-06	down	yes
Os06g0101600	Plastocyanin, chloroplastic	-1.09539	1.55e-06	4.21e-05	-1.64253	4.65254e-08	2.98206e-06	down	yes
Os06g0104300	Monocopper oxidase-like protein SKU5	-1.44945	2.05e-05	0.000385323	-1.09628	0.000448398	0.0073919	down	yes
Os06g0118800	.	-1.5921	0.000111773	0.00164109	-1.17247	0.000778499	0.0114167	down	yes
Os06g0131300	Arginine decarboxylase 1	-2.21711	3.32e-10	1.94e-08	-1.5488	0.00327536	0.0347343	down	yes
Os06g0141200	Uncharacterized RNA-binding protein C17H9.04c	-3.28956	2.77e-40	2.99e-37	-2.41962	2.53115e-09	2.16181e-07	down	yes
Os06g0145800	Single-stranded DNA-binding protein WHY1, chloroplastic	-1.46997	3.8e-06	9.1e-05	-1.29184	0.00310536	0.0333466	down	yes
Os06g0156400	GDSL esterase/lipase At5g45920	-3.89369	0.000684451	0.007487	-2.55376	0.00418105	0.0420295	down	yes
Os06g0156600	GDSL esterase/lipase At5g45910	-1.25669	8.19e-07	2.4e-05	-1.52336	2.55077e-08	1.73691e-06	down	yes
Os06g0167400	Dehydrodolichyl diphosphate synthase 6	-1.09911	6.12e-07	1.86e-05	-1.07651	0.000637982	0.00980035	down	yes
Os06g0178900	Pyrophosphate-energized vacuolar membrane proton pump	-1.04285	0.00664349	0.0454105	-1.7947	3.98708e-10	4.09637e-08	down	yes
Os06g0180666	E3 ubiquitin-protein ligase RING1-like	-1.40121	1.43e-06	3.94e-05	-1.06942	0.000642413	0.00984746	down	yes
Os06g0194400	B3 domain-containing protein Os06g0194400	-1.22563	0.00706856	0.0476203	-1.54602	0.000929014	0.0131226	down	yes
Os06g0206900	.	-1.67639	4.49e-09	2.12e-07	-1.27216	4.26436e-05	0.00112254	down	yes
Os06g0217700	Protein CURVATURE THYLAKOID 1D, chloroplastic	-2.29129	3.05e-11	2.11e-09	-2.29225	0.000335654	0.00584569	down	yes
Os06g0237100	Ankyrin repeat domain-containing protein EMB506, chloroplastic	-1.50202	0.000483444	0.00562461	-1.49768	0.000886203	0.0126613	down	yes
Os06g0241100	G-type lectin S-receptor-like serine/threonine-protein kinase SD2-5	-3.03984	3.48e-14	3.74e-12	-1.80649	6.32875e-06	0.000226745	down	yes
Os06g0256800	.	-1.46744	1.06e-05	0.00021628	-1.18631	0.000377433	0.00645404	down	yes
Os06g0256900	Endoglucanase 17	-2.07075	0.00203013	0.0179116	-1.53074	0.000144942	0.00295052	down	yes
Os06g0264800	Protein CURVATURE THYLAKOID 1A, chloroplastic	-1.17858	3.3e-07	1.05e-05	-1.48799	5.51469e-09	4.37877e-07	down	yes
Os06g0266800	Protein GAST1	-1.57619	1.04e-05	0.000214353	-1.15714	0.00171499	0.021139	down	yes
Os06g0274200	H/ACA ribonucleoprotein complex subunit 2-like protein	-1.10675	0.00012091	0.00175148	-1.22818	6.61499e-05	0.00159803	down	yes
Os06g0299300	Very-long-chain 3-oxoacyl-CoA reductase 1	-2.46887	6.22e-06	0.000138601	-1.74886	6.88342e-06	0.000244113	down	yes
Os06g0336200	Probable aquaporin TIP2-2	-1.4438	1.96e-05	0.000371434	-1.21397	0.000118336	0.00251595	down	yes
Os06g0473000	.	-2.70482	2.56e-05	0.000464916	-5.12396	1.71321e-10	1.96466e-08	down	yes
Os06g0480500	.	-1.04567	0.00166473	0.0152594	-1.17179	0.00150864	0.0191427	down	yes
Os06g0531751	.	-1.57845	3.36e-05	0.000591668	-2.35839	0.00259605	0.0291404	down	yes
Os06g0566500	.	-1.25936	4.79e-06	0.000111305	-1.39149	4.05554e-05	0.00108061	down	yes
Os06g0598800	3-ketoacyl-CoA synthase 11	-1.21575	0.00363624	0.0282582	-1.13694	0.000100759	0.00221644	down	yes
Os06g0601500	Transcription factor HY5	-2.8188	6.56e-25	2.32e-22	-2.45381	1.97023e-13	3.96596e-11	down	yes
Os06g0610000	.	-1.35224	0.00472294	0.0347087	-1.73852	0.00173234	0.0213153	down	yes
Os06g0669400	ATP-dependent zinc metalloprotease FTSH 2, chloroplastic	-1.22345	4.22e-09	2.01e-07	-1.52407	2.21684e-09	1.94081e-07	down	yes
Os06g0671600	.	-5.00866	3.7e-07	1.18e-05	-2.73419	3.97784e-10	4.09637e-08	down	yes
Os06g0679600	.	-2.22109	0.000201016	0.00270792	-1.73233	0.00351185	0.0367183	down	yes
Os06g0687600	Protein IRX15-LIKE	-1.31332	2.11e-08	8.65e-07	-1.2276	0.000147219	0.00297885	down	yes
Os06g0691200	.	-1.49516	5.58e-05	0.000908594	-1.0532	0.00187111	0.0226479	down	yes
Os07g0116600	Probable N-acetyltransferase HLS1-like	-1.7384	3.89e-06	9.28e-05	-1.54727	0.000278527	0.00502038	down	yes
Os07g0131375	L-type lectin-domain containing receptor kinase IV.1	-1.15824	2.3e-05	0.000425299	-2.01995	5.10116e-05	0.00129604	down	yes
Os07g0162900	Probable carboxylesterase 15	-1.54404	6.94e-07	2.07e-05	-1.62967	0.000942143	0.0132342	down	yes
Os07g0165100	.	-1.39019	0.00161376	0.0148709	-1.37821	0.00261067	0.0292576	down	yes
Os07g0178700	Low molecular mass early light-inducible protein HV60, chloroplastic	-4.67331	3.82e-16	5.03e-14	-4.19459	8.69997e-34	1.26628e-30	down	yes
Os07g0179300	2-methyl-6-phytyl-1,4-hydroquinone methyltransferase 1, chloroplastic	-2.81153	4.74e-22	1.29e-19	-3.02947	2.54773e-21	1.43544e-18	down	yes
Os07g0191650	.	-1.1875	0.000243047	0.00319095	-1.45425	6.44026e-05	0.00157213	down	yes
Os07g0194300	.	-2.03153	9.37e-05	0.00141479	-1.45868	1.56618e-05	0.000488481	down	yes
Os07g0257200	Metal transporter Nramp5	-1.3238245909	0.00384303	0.0394721	-2.13714	6.48e-12	4.92e-10	down	yes
Os07g0287400	Putative lipid-transfer protein DIR1	-2.06515	6.32e-09	2.89e-07	-1.4925	1.63761e-08	1.158e-06	down	yes
Os07g0295000	S-adenosylmethionine carrier 1, chloroplastic/mitochondrial	-1.28479	6.54e-05	0.00104092	-1.15415	0.00125337	0.0166095	down	yes
Os07g0298900	.	-2.57178	0.00234734	0.0201107	-2.64187	1.73615e-05	0.000532927	down	yes
Os07g0443500	Protein RADIALIS-like 3	-7.07526	4.02e-14	4.28e-12	-3.76104	0.00263609	0.029448	down	yes
Os07g0509700	.	-1.49259	8.2e-12	6.1e-10	-1.87256	9.99069e-13	1.80826e-10	down	yes
Os07g0510500	UDP-glycosyltransferase 71B7	-1.95335	1.29e-05	0.000260058	-2.13852	3.20722e-07	1.63554e-05	down	yes
Os07g0558400	Chlorophyll a-b binding protein CP29.1, chloroplastic	-1.67064	2.25e-15	2.76e-13	-1.88194	1.43358e-13	2.92854e-11	down	yes
Os07g0561500	Short-chain type dehydrogenase/reductase	-1.31609	4.36e-05	0.00073665	-1.43906	1.36974e-07	7.68022e-06	down	yes
Os07g0562700	Chlorophyll a-b binding protein of LHCII type III, chloroplastic	-1.73281	2.61e-16	3.6e-14	-2.0849	3.26594e-16	9.83498e-14	down	yes
Os07g0571600	Fatty-acid-binding protein 1	-1.64359	4.68e-09	2.19e-07	-1.44012	2.52696e-05	0.000723539	down	yes
Os07g0577600	Chlorophyll a-b binding protein 7, chloroplastic	-1.04935	4.4e-07	1.38e-05	-1.3601	8.64653e-08	5.12165e-06	down	yes
Os07g0590700	.	-1.44161	5.73e-06	0.000129416	-1.29701	0.00049734	0.00805055	down	yes
Os07g0606600	Nuclear transcription factor Y subunit B-3	-1.53724	2.12e-09	1.05e-07	-1.20591	3.90852e-05	0.00104703	down	yes
Os07g0608400	PHD finger protein ALFIN-LIKE 9	-1.33885	1.81e-07	6.17e-06	-1.1378	1.57795e-05	0.000490836	down	yes
Os07g0631900	29 kDa ribonucleoprotein B, chloroplastic	-1.30203	1.03e-06	2.92e-05	-2.24352	1.78424e-14	4.18302e-12	down	yes
Os07g0641700	10 kDa chaperonin	-1.29113	6.69e-07	2.01e-05	-1.68567	4.97093e-07	2.40839e-05	down	yes
Os07g0658600	Protein ASPARTIC PROTEASE IN GUARD CELL 2	-2.07622	4.9e-06	0.000113573	-1.11835	8.3036e-05	0.00190204	down	yes
Os07g0659300	.	-2.51348	3.43e-09	1.66e-07	-2.37374	1.60932e-07	8.89507e-06	down	yes
Os07g0676800	.	-1.57585	7.73e-07	2.28e-05	-1.11897	0.00092666	0.0131053	down	yes
Os07g0685500	Probable 1-acylglycerol-3-phosphate O-acyltransferase	-1.71384	3.02e-10	1.8e-08	-1.15881	0.00029191	0.00521853	down	yes
Os07g0694700	L-ascorbate peroxidase 2, cytosolic	-1.03316	1.48e-05	0.000293762	-1.07104	2.91556e-05	0.000816076	down	yes
Os08g0104600	Ferredoxin-1, chloroplastic	-1.24955	1.67e-06	4.5e-05	-1.60051	2.35092e-10	2.56632e-08	down	yes
Os08g0113100	Fructokinase-2	-1.39628	0.00206203	0.0181376	-1.82488	6.62214e-12	1.00308e-09	down	yes
Os08g0118900	Probable adenylate kinase 7, mitochondrial	-1.09705	1.39e-06	3.85e-05	-1.73219	3.242e-10	3.40089e-08	down	yes
Os08g0119800	Photosystem II core complex proteins psbY, chloroplastic	-1.36536	0.000611663	0.00680702	-1.70426	0.000130863	0.00271777	down	yes
Os08g0165901	.	-1.26475	0.00140441	0.0133085	-1.35979	0.000809364	0.0117901	down	yes
Os08g0187900	Fatty acid desaturase 4, chloroplastic	-2.36107	9.8e-16	1.26e-13	-1.78016	9.44232e-12	1.40357e-09	down	yes
Os08g0192100	.	-1.92815	4.03e-10	2.34e-08	-1.79588	2.1306e-06	8.68451e-05	down	yes
Os08g0241800	Plasma membrane ATPase	-1.47659	1.95e-05	0.000369657	-1.11978	0.00272246	0.0302196	down	yes
Os08g0248800	Aspartate carbamoyltransferase, chloroplastic	-1.43201	1.68e-05	0.000326387	-1.08925	0.00271976	0.0301992	down	yes
Os08g0352400	.	-1.17759	7.74e-05	0.00120136	-1.28848	0.000140757	0.00287877	down	yes
Os08g0378900	Thioredoxin-like protein CITRX, chloroplastic	-1.05602	0.000280483	0.00358589	-1.85007	8.09123e-10	7.72249e-08	down	yes
Os08g0433300	.	-1.37889	6.72e-06	0.000147951	-1.59525	4.85963e-07	2.3709e-05	down	yes
Os08g0435900	Chlorophyll a-b binding protein P4, chloroplastic	-1.1457	5.57e-07	1.7e-05	-1.7613	7.95422e-11	9.71527e-09	down	yes
Os08g0452900	.	-1.57691	0.000471904	0.00551208	-1.78549	0.00324189	0.0344631	down	yes
Os08g0460000	Germin-like protein 8-14	-2.56616	1.4e-08	5.96e-07	-1.69297	9.2312e-10	8.71525e-08	down	yes
Os08g0490600	Fasciclin-like arabinogalactan protein 1	-1.7957	7.84e-07	2.31e-05	-1.5698	5.75031e-09	4.51393e-07	down	yes
Os08g0500700	Heat shock protein 81-1	-1.89593	1.68e-18	2.99e-16	-1.58623	0.000153028	0.00306864	down	yes
Os08g0503000	.	-2.09158	7.25e-12	5.47e-10	-1.52877	1.01641e-05	0.000340741	down	yes
Os08g0525600	70 kDa peptidyl-prolyl isomerase	-1.37484	1.52e-10	9.44e-09	-1.17617	0.00149587	0.0190084	down	yes
Os08g0549600	.	-2.20204	3.96e-09	1.89e-07	-1.76741	2.09646e-05	0.000621151	down	yes
Os08g0553800	Uncharacterized protein ycf39	-1.09985	3.37e-05	0.000592266	-1.09659	2.93784e-05	0.000820996	down	yes
Os09g0246300	.	-2.67798	5.9e-08	2.23e-06	-2.10318	0.000240358	0.00445658	down	yes
Os09g0339000	L-type lectin-domain containing receptor kinase IX.1	-2.29435	8.33e-08	3.04e-06	-1.33343	0.000373735	0.00641224	down	yes
Os09g0346500	Chlorophyll a-b binding protein 1, chloroplastic	-2.28757	2.23e-26	9.19e-24	-2.63544	1.04577e-24	8.69778e-22	down	yes
Os09g0395600	Probable xyloglucan endotransglucosylase/hydrolase protein 30	-1.55671	5.77e-06	0.00013006	-1.29548	0.00394353	0.0402323	down	yes
Os09g0396900	Vacuolar iron transporter 1.2	-1.78587	8.95e-14	8.93e-12	-2.27398	1.00707e-13	2.09398e-11	down	yes
Os09g0416900	U-box domain-containing protein 45	-1.47037	1.07e-05	0.000218225	-1.02226	0.00124688	0.0165297	down	yes
Os09g0432300	Putative AAA family ATPase L572	-2.07332	0.000312633	0.00391169	-2.16378	8.2854e-05	0.00190036	down	yes
Os09g0438700	20 kDa chaperonin, chloroplastic	-1.14429	1.81e-05	0.000347806	-1.45398	1.98175e-07	1.06831e-05	down	yes
Os09g0457100	Abscisic acid 8'-hydroxylase 3	-2.08911	3.45e-08	1.36e-06	-1.32042	0.000188473	0.0036475	down	yes
Os09g0459900	Cyclin-dependent kinase inhibitor 6	-1.02001	0.002928	0.0238968	-1.16095	0.00348642	0.03654	down	yes
Os09g0466400	Zinc-finger homeodomain protein 1	-2.0161	1.61e-13	1.57e-11	-1.36853	5.06919e-06	0.000186593	down	yes
Os09g0482680	Ribonuclease Z, chloroplastic	-1.11562	9.35e-05	0.00141249	-1.29502	0.000234814	0.00437702	down	yes
Os09g0484200	.	-1.41138	5.22e-11	3.5e-09	-1.44463	1.70049e-08	1.1952e-06	down	yes
Os09g0556300	.	-1.77586	4.76e-05	0.000793265	-1.97052	0.000298286	0.00530806	down	yes
Os10g0100700	Probable pyridoxal 5'-phosphate synthase subunit PDX1.2	-2.3071	1.37e-23	4.17e-21	-1.86919	3.01897e-13	5.82645e-11	down	yes
Os10g0104900	DNA (cytosine-5)-methyltransferase 3	-1.70858	3.88e-06	9.26e-05	-1.34227	0.00262553	0.0293488	down	yes
Os10g0146200	Thaumatin-like protein 1	-1.51052	0.000720302	0.00780274	-1.34634	2.42851e-05	0.000698785	down	yes
Os10g0159700	25.3 kDa heat shock protein, chloroplastic	-1.26297	0.000534497	0.00608912	-1.05581	0.00409866	0.0413919	down	yes
Os10g0162100	.	-1.32328	0.000176242	0.00242322	-1.81471	3.98214e-08	2.58558e-06	down	yes
Os10g0190100	Cytosolic sulfotransferase 5	-1.43944	0.000279839	0.00358162	-2.48255	0.00388789	0.0397925	down	yes
Os10g0206500	.	-1.42028	1.54e-07	5.35e-06	-1.15323	0.00252384	0.028609	down	yes
Os10g0368400	AP-4 complex subunit sigma	-1.05353	0.00060325	0.00673279	-1.0185	0.00333338	0.0352213	down	yes
Os10g0420400	Sulfate transporter 3.1	-3.42684	3.71e-05	0.00064077	-3.7153	0.000146331	0.00296842	down	yes
Os10g0466700	60S ribosomal protein L23	-1.01596	0.000589806	0.00661902	-1.30628	3.71249e-07	1.85529e-05	down	yes
Os10g0478100	.	-1.35024	2.7e-05	0.000487294	-1.54633	3.16477e-05	0.000877394	down	yes
Os10g0496900	Protochlorophyllide reductase B, chloroplastic	-1.12931	4.18e-06	9.89e-05	-1.31075	3.67646e-07	1.83992e-05	down	yes
Os10g0508000	Monocopper oxidase-like protein SKU5	-1.89943	5.78e-05	0.000937376	-1.24899	0.000154453	0.003091	down	yes
Os10g0528900	Probable glutathione S-transferase GSTU6	-1.08024	0.000413114	0.00493698	-1.84007	3.48558e-07	1.75334e-05	down	yes
Os10g0529300	Probable glutathione S-transferase GSTU6	-1.20532	1.61e-06	4.36e-05	-1.39299	5.10761e-07	2.4675e-05	down	yes
Os10g0538200	Aspartic proteinase nepenthesin-1	-2.90286	1.07e-18	2e-16	-1.92119	2.16252e-05	0.000636942	down	yes
Os10g0552700	.	-2.23624	3.75e-05	0.000646332	-2.53417	5.02831e-13	9.44348e-11	down	yes
Os10g0554001	.	-1.74983	5.3e-12	4.06e-10	-1.13152	0.000233292	0.00435561	down	yes
Os10g0566700	20 kDa chaperonin, chloroplastic	-1.2841	3.25e-06	8e-05	-2.21195	1.91177e-15	5.17689e-13	down	yes
Os10g0568900	Haloacid dehalogenase-like hydrolase domain-containing protein Sgpp	-2.81164	4.74e-35	3.73e-32	-2.67308	3.72916e-24	2.83189e-21	down	yes
Os11g0115100	Non-specific lipid-transfer protein 3	-1.08792	0.000303195	0.00382191	-1.17042	0.00200544	0.023901	down	yes
Os11g0118600	.	-1.10316	0.000722191	0.00781353	-1.07453	0.00227039	0.0263486	down	yes
Os11g0130200	.	-3.42695	3.3e-10	1.94e-08	-2.88095	3.15663e-11	4.19268e-09	down	yes
Os11g0133900	.	-1.24521	0.0028773	0.0235831	-1.6167	0.000556336	0.00884165	down	yes
Os11g0140700	.	-1.01367	0.000119565	0.00173416	-1.33929	7.78351e-06	0.000272985	down	yes
Os11g0150400	Uncharacterized protein At5g22580	-1.20581	0.000129734	0.00186371	-1.38945	0.000271639	0.00492163	down	yes
Os11g0156401	.	-1.98911	3.34e-12	2.64e-10	-1.28884	4.32986e-05	0.00113143	down	yes
Os11g0242800	Chlorophyll a-b binding protein CP26, chloroplastic	-1.77592	3.59e-17	5.46e-15	-1.75158	5.03738e-12	7.89084e-10	down	yes
Os11g0267300	Endonuclease III homolog 1, chloroplastic	-1.30073	7e-09	3.17e-07	-1.76668	3.0278e-11	4.03692e-09	down	yes
Os11g0482400	Pentatricopeptide repeat-containing protein At1g11290, chloroplastic	-1.44641	1.14e-08	4.94e-07	-1.36887	2.38607e-06	9.60256e-05	down	yes
Os11g0488900	F-box protein At1g67340	-1.48811	0.00417788	0.0314851	-1.53551	0.00443733	0.0437867	down	yes
Os11g0522900	Serine carboxypeptidase-like 45	-1.1799	0.000192962	0.00260959	-1.11635	7.5378e-05	0.00176956	down	yes
Os11g0565920	LRR receptor-like serine/threonine-protein kinase GSO2	-3.50872	1e-11	7.41e-10	-2.12371	0.000208323	0.00395849	down	yes
Os11g0579800	Putative H/ACA ribonucleoprotein complex subunit 1-like protein 1	-1.03897	3.01e-05	0.000537318	-1.16439	0.000312432	0.00550245	down	yes
Os11g0595200	Probable plastid-lipid-associated protein 6, chloroplastic	-1.8704	1.52e-15	1.92e-13	-2.06906	1.94058e-08	1.35849e-06	down	yes
Os11g0599200	UDP-glycosyltransferase 72B3	-1.38288	1.35e-10	8.5e-09	-1.11558	4.90258e-05	0.00125555	down	yes
Os11g0600900	Mannose-6-phosphate isomerase 2	-2.15645	7.92e-21	1.93e-18	-1.38585	1.08956e-05	0.000361105	down	yes
Os11g0629400	Protein SPIRAL1-like 2	-1.59439	4.42e-10	2.54e-08	-1.58947	1.17907e-08	8.63207e-07	down	yes
Os11g0641800	Laccase-20	-1.61225	1.82e-09	9.2e-08	-1.43338	0.00306157	0.0329879	down	yes
Os11g0644500	Omega-hydroxypalmitate O-feruloyl transferase	-1.90885	3.68e-12	2.89e-10	-1.44966	1.44462e-06	6.16161e-05	down	yes
Os11g0657300	Probable small nuclear ribonucleoprotein F	-1.01691	0.00105914	0.0106749	-1.51958	7.66694e-07	3.50552e-05	down	yes
Os11g0661300	ADP,ATP carrier protein ER-ANT1	-1.30661	2.89e-06	7.22e-05	-1.25374	9.50276e-05	0.00211164	down	yes
Os12g0115900	Elongation factor P	-1.0137	0.0012121	0.0118409	-1.24095	0.000277913	0.00501191	down	yes
Os12g0126000	Protein TRANSPARENT TESTA 12	-1.03388	0.000856271	0.00895078	-1.12636	0.00327011	0.0346892	down	yes
Os12g0152100	.	-1.47242	3.13e-07	1.01e-05	-1.54617	4.34608e-06	0.000163069	down	yes
Os12g0189400	Photosystem I reaction center subunit N, chloroplastic	-1.04535	5.25e-06	0.000120393	-1.53823	4.61378e-09	3.71356e-07	down	yes
Os12g0190000	GDP-L-galactose phosphorylase 2	-1.30428	3.55e-10	2.07e-08	-1.13717	1.9142e-05	0.000577932	down	yes
Os12g0244200	.	-1.02625	0.00010301	0.00152667	-1.15204	0.000161357	0.00319635	down	yes
Os12g0274700	Ribulose bisphosphate carboxylase small chain, chloroplastic	-1.71026	3.73e-12	2.92e-10	-1.99797	3.43288e-14	7.63805e-12	down	yes
Os12g0281966	.	-1.2272	0.000538795	0.00612599	-1.10367	0.00411099	0.0414803	down	yes
Os12g0292400	Ribulose bisphosphate carboxylase small chain, chloroplastic	-1.35687	1.88e-09	9.46e-08	-1.15687	1.79594e-05	0.000548391	down	yes
Os12g0448400	.	-1.35991	4.12e-05	0.00070181	-1.71558	1.21075e-08	8.78624e-07	down	yes
Os12g0507600	.	-1.31081	0.000376832	0.00457283	-1.42188	1.68441e-05	0.000519786	down	yes
Os12g0528000	.	-1.65144	1.21e-07	4.3e-06	-1.26946	0.00016141	0.00319635	down	yes
Os12g0530000	Probable histone H2AXb	-1.61689	2.3e-07	7.65e-06	-1.31179	0.000107509	0.00233407	down	yes
Os12g0533400	Rho GTPase-activating protein 2	-1.31148	0.000600303	0.00671071	-1.04899	0.003867	0.0396367	down	yes
Os12g0562100	Solute carrier family 40 member 2, chloroplastic	-1.07839	1.08e-05	0.000220829	-1.16157	2.46505e-05	0.000707552	down	yes
Os12g0577200	.	-1.05062	0.000246927	0.00323576	-1.33303	2.56992e-05	0.000733434	down	yes
Os12g0601800	Light-inducible protein CPRF2	-1.99734	0.000364078	0.00444768	-2.25265	8.84046e-06	0.000302463	down	yes
Os12g0603700	CBL-interacting protein kinase 4	-1.58063	4.33e-08	1.68e-06	-1.06176	0.000321819	0.00564913	down	yes
Os12g0609600	.	-1.67855	2.8e-08	1.13e-06	-1.27687	3.68325e-05	0.000996616	down	yes
Os12g0628100	Actin-depolymerizing factor 11	-1.94344	1.81e-18	3.18e-16	-2.17962	2.072e-10	2.29048e-08	down	yes
Note: log2FC = log2 Fold Change, FDR = false discovery rate.

## Sheet: Table S8 
	Table S8 Differentially expressed genes specifically upregulated in roots Dongdao-4 seedlings.
Gene ID	Annotation	log2FC	P-Value	FDR	up/down	significant
Os02g0649900	Metal-nicotianamine transporter YSL2	13.8513	1.09205e-12	5.86661e-11	up	yes
Os10g0528100	Probable glutathione S-transferase GSTU6	3.88844	6.31537e-37	1.88979e-34	up	yes
Os04g0688300	Cationic peroxidase SPC4	2.70714	5.46266e-36	1.59272e-33	up	yes
Os01g0337500	Pyrophosphate-energized vacuolar membrane proton pump	3.48472	4.07772e-35	1.17884e-32	up	yes
Os06g0152400	Ubiquinone biosynthesis O-methyltransferase, mitochondrial	3.54877	7.97756e-32	1.94385e-29	up	yes
Os10g0525000	Cytochrome P450 704C1	6.22052	2.21622e-30	5.04013e-28	up	yes
Os01g0314800	Late embryogenesis abundant protein Lea5-D	2.09137	1.28027e-29	2.78178e-27	up	yes
Os03g0724600	.	4.06567	2.77718e-28	5.63916e-26	up	yes
Os01g0220400	.	2.08005	9.49785e-28	1.82023e-25	up	yes
Os09g0499400	.	6.78112	1.74288e-25	2.90024e-23	up	yes
Os10g0569500	.	3.1517	2.5132e-24	3.74379e-22	up	yes
Os06g0473700	.	2.30827	1.00821e-21	1.28813e-19	up	yes
Os02g0644000	Vacuolar-processing enzyme	2.04363	1.71284e-21	2.13248e-19	up	yes
Os06g0710700	Benzyl alcohol O-benzoyltransferase	1.88573	1.27044e-20	1.49443e-18	up	yes
Os11g0210300	Alcohol dehydrogenase 1	2.76773	3.4034e-20	3.89598e-18	up	yes
Os05g0107900	.	2.40605	5.07029e-20	5.74627e-18	up	yes
Os12g0183100	2-oxoisovalerate dehydrogenase subunit alpha 2, mitochondrial	1.89893	2.06785e-19	2.25369e-17	up	yes
Os12g0607000	Homocysteine S-methyltransferase 2	1.7066	3.62938e-19	3.89542e-17	up	yes
Os05g0360400	E3 ubiquitin-protein ligase EL5	1.61193	4.06374e-19	4.27799e-17	up	yes
Os01g0588400	Hypersensitive-induced response protein 1	2.20091	2.95575e-18	2.80862e-16	up	yes
Os02g0593700	.	1.65306	9.32704e-18	8.48462e-16	up	yes
Os11g0531300	.	1.64489	9.50552e-18	8.62399e-16	up	yes
Os03g0607700	Zinc finger protein 7	1.79047	1.23244e-17	1.10638e-15	up	yes
Os08g0482300	.	1.81834	3.98096e-17	3.3866e-15	up	yes
Os04g0631100	Organic cation/carnitine transporter 4	1.92918	4.03764e-17	3.42627e-15	up	yes
Os01g0149800	Metallothionein-like protein 2A	1.44314	4.77807e-17	4.02455e-15	up	yes
Os08g0189900	Germin-like protein 8-10	2.52602	1.11844e-16	9.12759e-15	up	yes
Os05g0179950	Crocetin glucosyltransferase, chloroplastic	2.39813	1.97363e-16	1.58415e-14	up	yes
Os06g0226000	Putative nuclease HARBI1	10.5843	6.03248e-96	1.37191e-92	up	yes
Os07g0418600	.	3.81094	4.42735e-90	9.43938e-87	up	yes
Os02g0585650	.	3.8513	1.22998e-78	1.55401e-75	up	yes
Os02g0828200	.	6.04899	2.38566e-47	1.13031e-44	up	yes
Os05g0439000	RING-H2 finger protein ATL79	2.489	7.28138e-38	2.27881e-35	up	yes
Os05g0494200	Cysteine proteinase inhibitor 2	2.61028	4.4202e-16	3.40375e-14	up	yes
Os10g0453000	.	1.75971	1.09851e-15	8.14643e-14	up	yes
Os06g0666500	RING-H2 finger protein ATL73	4.67898	2.56236e-15	1.82865e-13	up	yes
Os08g0502700	Serine--glyoxylate aminotransferase	1.61126	4.95697e-15	3.42996e-13	up	yes
Os06g0651200	.	3.12706	6.22692e-15	4.27402e-13	up	yes
Os06g0686400	Lipid transfer-like protein VAS	1.61463	1.09159e-14	7.34465e-13	up	yes
Os02g0730300	Potassium transporter 25	1.4597	1.68022e-14	1.12167e-12	up	yes
Os08g0394000	.	2.22242	1.75405e-14	1.16639e-12	up	yes
Os06g0199300	.	1.56857	1.82888e-14	1.21143e-12	up	yes
Os06g0691600	Probable calcium-binding protein CML29	1.49066	2.12783e-14	1.40129e-12	up	yes
Os02g0254700	Spermine synthase	1.35153	3.49771e-14	2.27271e-12	up	yes
Os10g0493600	Alpha-galactosidase	1.29893	3.55461e-14	2.30092e-12	up	yes
Os05g0161400	.	2.05754	3.76475e-14	2.42773e-12	up	yes
Os02g0232900	Aquaporin NIP1-1	2.78702	1.28645e-13	7.87876e-12	up	yes
Os04g0404400	.	3.3834	1.43383e-13	8.76566e-12	up	yes
Os08g0189500	Germin-like protein 8-6	1.51015	2.11486e-13	1.24386e-11	up	yes
Os04g0692500	Proteinaceous RNase P 1, chloroplastic/mitochondrial	1.49842	2.29804e-13	1.34465e-11	up	yes
Os02g0812500	F-box protein PP2-B1	1.6204	2.87359e-13	1.66147e-11	up	yes
Os01g0954500	Protein LATERAL ROOT PRIMORDIUM 1	1.3956	2.96413e-13	1.70515e-11	up	yes
Os10g0467000	.	2.941	3.57678e-13	2.04038e-11	up	yes
Os07g0625400	SKP1-like protein 9	3.45569	3.86211e-13	2.18488e-11	up	yes
Os07g0182000	Basic leucine zipper 25	2.30019	4.74802e-13	2.65089e-11	up	yes
Os05g0359833	E3 ubiquitin-protein ligase EL5	1.66488	5.65591e-13	3.13215e-11	up	yes
Os01g0954000	Probable NADPH:quinone oxidoreductase 2	2.27187	6.20653e-13	3.41489e-11	up	yes
Os06g0199400	.	1.51247	6.64425e-13	3.64985e-11	up	yes
Os08g0398000	ABC transporter A family member 2	1.5794	1.14746e-12	6.13533e-11	up	yes
Os01g0348900	Salt stress-induced protein	2.03556	1.16214e-12	6.20406e-11	up	yes
Os05g0195700	Transcription factor DIVARICATA	1.34341	1.50819e-12	7.97655e-11	up	yes
Os08g0238200	Endo-1,3;1,4-beta-D-glucanase	2.25335	1.73268e-12	9.10741e-11	up	yes
Os11g0286800	Achilleol B synthase	3.10571	2.39349e-12	1.24087e-10	up	yes
Os05g0120200	ABC transporter G family member 16	1.47151	2.43518e-12	1.25923e-10	up	yes
Os10g0529800	Probable glutathione S-transferase GSTU6	1.22823	2.47867e-12	1.27726e-10	up	yes
Os05g0366600	Beta-glucosidase 22	1.63045	2.85076e-12	1.45146e-10	up	yes
Os04g0534100	O-glucosyltransferase rumi homolog	1.48831	3.22163e-12	1.63541e-10	up	yes
Os05g0103400	.	1.31258	3.54614e-12	1.7948e-10	up	yes
Os09g0403967	.	1.53465	3.56038e-12	1.79934e-10	up	yes
Os03g0826900	.	4.30929	3.88866e-12	1.95367e-10	up	yes
Os01g0854000	Uncharacterized acetyltransferase At3g50280	1.31875	4.93158e-12	2.45593e-10	up	yes
Os01g0248300	Pathogen-related protein	3.72615	5.00936e-12	2.4874e-10	up	yes
Os02g0511400	11-beta-hydroxysteroid dehydrogenase 1B	2.54703	5.84632e-12	2.86958e-10	up	yes
Os05g0491200	SNF1-related protein kinase regulatory subunit beta-1	1.29083	6.02309e-12	2.95209e-10	up	yes
Os04g0182200	1-aminocyclopropane-1-carboxylate oxidase homolog 3	2.13774	6.7437e-12	3.27703e-10	up	yes
Os02g0533800	.	1.24936	7.4174e-12	3.58011e-10	up	yes
Os03g0700450	Putative linoleate 9S-lipoxygenase 3	1.88376	7.76782e-12	3.72691e-10	up	yes
Os06g0505700	Arabinogalactan peptide 16	1.60774	8.41143e-12	4.02439e-10	up	yes
Os01g0955700	Crt homolog 1	1.5902	8.98046e-12	4.27267e-10	up	yes
Os02g0176300	.	2.38503	1.15048e-11	5.40583e-10	up	yes
Os02g0649300	Homeobox-leucine zipper protein HOX24	2.83485	2.03441e-11	9.16775e-10	up	yes
Os01g0219000	.	1.68578	2.09067e-11	9.40884e-10	up	yes
Os05g0561400	.	1.42407	2.37341e-11	1.05559e-09	up	yes
Os02g0167600	.	2.71063	2.40157e-11	1.06673e-09	up	yes
Os03g0241200	NHP2-like protein 1	1.15631	2.53083e-11	1.119e-09	up	yes
Os05g0130100	Cysteine-rich receptor-like protein kinase 2	1.77991	2.64492e-11	1.16421e-09	up	yes
Os01g0970600	DEAD-box ATP-dependent RNA helicase 58, chloroplastic	1.40816	3.01141e-11	1.31703e-09	up	yes
Os04g0580800	Putative RING-H2 finger protein ATL50	2.14539	3.33927e-11	1.45297e-09	up	yes
Os01g0190300	Auxin-responsive protein IAA2	1.42141	3.51715e-11	1.52647e-09	up	yes
Os01g0329800	YTH domain-containing family protein 2	1.35322	3.60624e-11	1.56116e-09	up	yes
Os06g0129100	Short-chain dehydrogenase TIC 32, chloroplastic	1.48321	4.40569e-11	1.89225e-09	up	yes
Os11g0600600	.	1.35206	4.40988e-11	1.89225e-09	up	yes
Os03g0184300	UDP-glucuronate:xylan alpha-glucuronosyltransferase 2	1.37396	4.4298e-11	1.89841e-09	up	yes
Os10g0130200	.	2.2696	4.97662e-11	2.12741e-09	up	yes
Os03g0699300	Adenylosuccinate synthetase 2, chloroplastic	1.80777	5.50982e-11	2.3436e-09	up	yes
Os12g0161500	.	2.80415	5.56152e-11	2.3597e-09	up	yes
Os02g0531600	Protein SELF-PRUNING	1.33806	5.87427e-11	2.48621e-09	up	yes
Os06g0632200	Tryptophan synthase beta chain 2	1.12888	6.83219e-11	2.87028e-09	up	yes
Os05g0226900	.	1.70411	8.02988e-11	3.3487e-09	up	yes
Os03g0388900	Metacaspase-1	2.50835	8.08371e-11	3.36703e-09	up	yes
Os09g0475500	Uncharacterized protein At1g04910	1.47721	9.12894e-11	3.78851e-09	up	yes
Os02g0635200	Bifunctional nitrilase/nitrile hydratase NIT4	1.57869	9.26841e-11	3.8324e-09	up	yes
Os05g0503300	Sulfite reductase [ferredoxin], chloroplastic	1.16376	1.20654e-10	4.90569e-09	up	yes
Os08g0519750	.	1.94518	1.32309e-10	5.35406e-09	up	yes
Os03g0170900	Sucrose transport protein SUT1	1.83492	1.36297e-10	5.49587e-09	up	yes
Os12g0632900	Receptor-like protein kinase HSL1	1.24346	1.50838e-10	6.01816e-09	up	yes
Os09g0283600	Putative uncharacterized protein At4g01020, chloroplastic	2.34735	1.67813e-10	6.67203e-09	up	yes
Os07g0528900	Putative syntaxin-131	5.85203	1.87171e-10	7.37292e-09	up	yes
Os06g0329300	.	1.28744	2.30076e-10	9.03174e-09	up	yes
Os03g0203200	Probable strigolactone esterase D14	1.11805	2.30694e-10	9.04561e-09	up	yes
Os04g0273600	UDP-glycosyltransferase 92A1	3.44871	2.4916e-10	9.70273e-09	up	yes
Os04g0648700	Crossover junction endonuclease EME1	1.17599	2.55499e-10	9.91319e-09	up	yes
Os10g0109600	Peroxidase N	1.22464	2.67059e-10	1.03407e-08	up	yes
Os04g0504000	Adenine phosphoribosyltransferase 5	1.23702	2.71276e-10	1.04921e-08	up	yes
Os03g0643300	Ornithine aminotransferase, mitochondrial	1.27792	2.8187e-10	1.08772e-08	up	yes
Os06g0346300	Acyl-coenzyme A oxidase 4, peroxisomal	6.71259	3.1902e-10	1.21867e-08	up	yes
Os02g0215900	Probable LRR receptor-like serine/threonine-protein kinase At3g47570	1.69887	3.3491e-10	1.27509e-08	up	yes
Os01g0329400	Solute carrier family 25 member 44	1.39864	3.40538e-10	1.29507e-08	up	yes
Os06g0613600	3,9-dihydroxypterocarpan 6A-monooxygenase	2.25561	3.80052e-10	1.43415e-08	up	yes
Os02g0782100	Ribosomal RNA-processing protein 12	1.15737	4.53708e-10	1.70081e-08	up	yes
Os09g0505000	.	1.69079	5.01244e-10	1.87078e-08	up	yes
Os06g0110000	Ent-kaurenoic acid oxidase 1	1.47156	6.44889e-10	2.38343e-08	up	yes
Os05g0245700	.	2.06162	7.07142e-10	2.59106e-08	up	yes
Os09g0536400	Pathogenesis-related protein 5	1.74458	7.41489e-10	2.70528e-08	up	yes
Os01g0865400	Putative UDP-rhamnose:rhamnosyltransferase 1	2.42615	7.83779e-10	2.8474e-08	up	yes
Os04g0541700	Homeobox-leucine zipper protein HOX22	1.83957	7.93385e-10	2.87617e-08	up	yes
Os04g0508500	Transcription factor MYB59	2.01809	8.31059e-10	3.00317e-08	up	yes
Os02g0584200	.	2.62476	9.41486e-10	3.38073e-08	up	yes
Os01g0952500	Two-component response regulator ARR9	1.20789	9.65079e-10	3.45817e-08	up	yes
Os01g0800300	.	1.2813	9.77245e-10	3.49076e-08	up	yes
Os07g0670600	60S ribosome subunit biogenesis protein NIP7 homolog	1.21816	9.88827e-10	3.52475e-08	up	yes
Os05g0567400	Putative rRNA methyltransferase	1.08606	1.03597e-09	3.67744e-08	up	yes
Os05g0397800	.	1.52665	1.04765e-09	3.71503e-08	up	yes
Os10g0104500	Notchless protein homolog	1.69772	1.05438e-09	3.73501e-08	up	yes
Os01g0873700	Probable magnesium transporter NIPA6	1.17458	1.05765e-09	3.74271e-08	up	yes
Os03g0741600	PRA1 family protein B6	1.26345	1.12395e-09	3.95831e-08	up	yes
Os12g0491800	Ent-sandaracopimara-8(14),15-diene synthase		1.12438e-09	3.95831e-08	up	yes
Os03g0167000	Protein YLS3	1.66048	1.13412e-09	3.98846e-08	up	yes
Os07g0529800	Protein translation factor SUI1 homolog	1.02773	1.13864e-09	3.99799e-08	up	yes
Os12g0588900	Cytoplasmic tRNA 2-thiolation protein 2	1.20564	1.18436e-09	4.14806e-08	up	yes
Os06g0166400	Ethylene-responsive transcription factor RAP2-10	1.09145	1.23281e-09	4.30008e-08	up	yes
Os03g0833700	Probable RNA 3'-terminal phosphate cyclase-like protein	1.13965	1.25679e-09	4.37478e-08	up	yes
Os09g0467700	.	1.09412	1.33219e-09	4.6278e-08	up	yes
Os08g0120500	Programmed cell death protein 4	1.05677	1.35312e-09	4.68852e-08	up	yes
Os02g0813083	.	1.46691	1.44663e-09	4.98978e-08	up	yes
Os12g0515500	Zinc finger CCCH domain-containing protein 67	1.30255	1.47772e-09	5.08161e-08	up	yes
Os07g0638400	1-Cys peroxiredoxin B	2.74974	1.48904e-09	5.10931e-08	up	yes
Os01g0363300	CASP-like protein 1E1	1.77153	1.71776e-09	5.82484e-08	up	yes
Os03g0690500	DIBOA-glucoside dioxygenase BX6	1.29856	1.7367e-09	5.8774e-08	up	yes
Os10g0190900	MATE efflux family protein DTX1	1.61891	1.75653e-09	5.93861e-08	up	yes
Os04g0301700	Xylosyltransferase 2	1.49224	2.19242e-09	7.34677e-08	up	yes
Os12g0597500	Probable ureidoglycolate hydrolase	1.03552	2.20336e-09	7.37618e-08	up	yes
Os07g0601000	Dihydroflavonol-4-reductase	2.53685	2.56754e-09	8.50354e-08	up	yes
Os12g0153900	.	1.89045	2.7943e-09	9.20095e-08	up	yes
Os06g0617800	Ribose-phosphate pyrophosphokinase 2, chloroplastic	1.39839	2.80922e-09	9.23227e-08	up	yes
Os11g0108700	Putative laccase-17	1.96831	2.92629e-09	9.58929e-08	up	yes
Os08g0425800	.	1.46481	2.9452e-09	9.62352e-08	up	yes
Os12g0603700	CBL-interacting protein kinase 4	1.35829	3.11906e-09	1.0143e-07	up	yes
Os04g0405300	Momilactone A synthase	2.09925	3.32852e-09	1.07831e-07	up	yes
Os10g0485400	.		3.34594e-09	1.08292e-07	up	yes
Os11g0514700	Somatic embryogenesis receptor kinase 1		3.62344e-09	1.1683e-07	up	yes
Os03g0178400	.	1.12309	3.66648e-09	1.17995e-07	up	yes
Os03g0584400	Probable mitochondrial chaperone bcs1	1.7152	3.71514e-09	1.19448e-07	up	yes
Os12g0168400	Chaperone protein DnaJ	1.09758	3.85954e-09	1.23625e-07	up	yes
Os01g0859300	Protein ABSCISIC ACID-INSENSITIVE 5	1.41324	4.14021e-09	1.32242e-07	up	yes
Os09g0394300	Endoglucanase 22	1.15466	4.24643e-09	1.35129e-07	up	yes
Os05g0257333	Probable LRR receptor-like serine/threonine-protein kinase At1g53420	1.9706	4.50458e-09	1.42546e-07	up	yes
Os09g0272600	.	1.41406	4.53141e-09	1.43262e-07	up	yes
Os09g0475800	Dof zinc finger protein MNB1A	1.46071	4.8811e-09	1.53464e-07	up	yes
Os11g0160400	.	2.94454	5.58466e-09	1.73981e-07	up	yes
Os03g0398600	RING-H2 finger protein ATL3	1.46965	5.85373e-09	1.817e-07	up	yes
Os10g0445600	Rubisco accumulation factor 1, chloroplastic	1.3781	6.35285e-09	1.963e-07	up	yes
Os06g0536100	E3 ubiquitin-protein ligase ATL41	4.31814	6.47317e-09	1.99475e-07	up	yes
Os02g0815600	Diphthamide biosynthesis protein 1	1.18434	7.2638e-09	2.21637e-07	up	yes
Os10g0456900	Midasin	1.11683	7.68681e-09	2.33708e-07	up	yes
Os05g0502800	H/ACA ribonucleoprotein complex non-core subunit NAF1	1.24407	8.15033e-09	2.46701e-07	up	yes
Os07g0688500	Nuclear poly(A) polymerase 3	1.81127	8.40957e-09	2.54322e-07	up	yes
Os06g0365700	.	1.33733	8.42469e-09	2.54554e-07	up	yes
Os08g0532400	.	1.46259	8.89055e-09	2.68392e-07	up	yes
Os08g0133600	.	1.18655	9.16979e-09	2.76089e-07	up	yes
Os03g0583900	Endoribonuclease Dicer homolog 2a	1.0372	9.85038e-09	2.95537e-07	up	yes
Os05g0475400	Alanine--glyoxylate aminotransferase 2 homolog 3, mitochondrial	2.00975	9.8667e-09	2.95767e-07	up	yes
Os04g0385600	F-box protein At1g67340	2.02428	1.03053e-08	3.07295e-07	up	yes
Os12g0108500	F-box/LRR-repeat protein 3	1.3286	1.10691e-08	3.28064e-07	up	yes
Os03g0859800	OTU domain-containing protein DDB_G0284757	1.06799	1.23675e-08	3.64645e-07	up	yes
Os01g0589200	Putative methyltransferase DDB_G0268948	1.16695	1.32188e-08	3.86948e-07	up	yes
Os03g0410900	Probable small nuclear ribonucleoprotein G	1.25604	1.33689e-08	3.90792e-07	up	yes
Os06g0697600	Probable mitochondrial chaperone bcs1	1.17281	1.3578e-08	3.96564e-07	up	yes
Os06g0154200	F-box/LRR-repeat MAX2 homolog	1.10538	1.38817e-08	4.04395e-07	up	yes
Os06g0219800	Serine/threonine-protein phosphatase 2A activator	1.08431	1.40934e-08	4.09861e-07	up	yes
Os01g0266800	Probable vacuolar amino acid transporter YPQ1	1.23508	2.00808e-08	5.72279e-07	up	yes
Os05g0244500	Glucan 1,3-beta-glucosidase	1.05785	2.15156e-08	6.10111e-07	up	yes
Os06g0137500	Ribosome production factor 1	1.05606	2.37853e-08	6.68358e-07	up	yes
Os01g0363900	Protein HASTY 1	1.19869	2.43784e-08	6.83898e-07	up	yes
Os09g0361700	Uncharacterized protein At4g33100	1.08701	2.5209e-08	7.0546e-07	up	yes
Os06g0264650	Acylphosphatase	1.20389	2.593e-08	7.23855e-07	up	yes
Os05g0488100	.	1.71986	2.67988e-08	7.44451e-07	up	yes
Os01g0188100	Probable 2-oxoglutarate-dependent dioxygenase At3g49630	1.02737	2.75293e-08	7.62263e-07	up	yes
Os02g0319300	Glutathionyl-hydroquinone reductase YqjG	1.34232	3.00702e-08	8.27246e-07	up	yes
Os02g0305600	.	1.22649	3.16433e-08	8.66332e-07	up	yes
Os01g0524500	Transcription factor DIVARICATA	1.33883	3.419e-08	9.31569e-07	up	yes
Os10g0173000	.	3.56723	3.60505e-08	9.81478e-07	up	yes
Os02g0773800	.	1.77413	3.93992e-08	1.06669e-06	up	yes
Os07g0683600	.	1.69975	4.23838e-08	1.14386e-06	up	yes
Os03g0215800	Cysteine synthase 2	1.10634	4.31859e-08	1.16366e-06	up	yes
Os11g0134500	Glutamate-rich WD repeat-containing protein 1	1.06166	4.35737e-08	1.17319e-06	up	yes
Os04g0690600	Auxin response factor 13	3.30382	4.38359e-08	1.17839e-06	up	yes
Os07g0469200	.	1.27319	4.85658e-08	1.29634e-06	up	yes
Os04g0532400	Salutaridine reductase	3.39899	5.60218e-08	1.47916e-06	up	yes
Os06g0103300	Homogentisate 1,2-dioxygenase	1.03399	5.62675e-08	1.48335e-06	up	yes
Os10g0401100	.	2.69593	5.93581e-08	1.55521e-06	up	yes
Os03g0177400	Elongation factor 1-alpha	1.45092	6.06956e-08	1.58538e-06	up	yes
Os04g0377932	.	1.06013	6.16493e-08	1.6066e-06	up	yes
Os01g0132766	Zinc finger protein 6	1.051	6.38456e-08	1.6585e-06	up	yes
Os02g0534400	Beta-fructofuranosidase, insoluble isoenzyme 1	1.46436	6.43041e-08	1.66687e-06	up	yes
Os06g0308200	.	1.5644	6.49399e-08	1.68208e-06	up	yes
Os06g0201500	.	3.44315	6.61822e-08	1.71036e-06	up	yes
Os11g0684000	Transcription factor MYB108	1.66457	6.69103e-08	1.72525e-06	up	yes
Os07g0593000	Zinc finger protein 7	1.20037	6.71415e-08	1.7286e-06	up	yes
Os10g0462800	.	1.11119	6.85508e-08	1.76355e-06	up	yes
Os01g0533000	Callose synthase 7	1.23704	7.74197e-08	1.97829e-06	up	yes
Os05g0430800	Amidophosphoribosyltransferase 1, chloroplastic	1.16478	7.79197e-08	1.98958e-06	up	yes
Os06g0537300	RING-H2 finger protein ATL32	3.16454	7.89637e-08	2.01172e-06	up	yes
Os03g0595800	Acyl carrier protein 3, mitochondrial	1.14925	7.99943e-08	2.03557e-06	up	yes
Os02g0612100	Phosphatidyl-N-methylethanolamine N-methyltransferase	1.47688	8.0913e-08	2.05371e-06	up	yes
Os11g0158500	Transcription factor LHW	1.05301	8.72864e-08	2.20727e-06	up	yes
Os01g0924800	60S ribosomal protein L7a	1.36787	9.09378e-08	2.28942e-06	up	yes
Os10g0456000	Short-chain type dehydrogenase/reductase	2.80624	9.33426e-08	2.33788e-06	up	yes
Os07g0677200	Peroxidase 2	1.28526	9.64128e-08	2.40453e-06	up	yes
Os02g0168200	Putative Myb family transcription factor At1g14600		9.76673e-08	2.43192e-06	up	yes
Os05g0176000	Probable mediator of RNA polymerase II transcription subunit 36b	1.15107	1.01329e-07	2.51393e-06	up	yes
Os06g0693500	Cytoplasmic 60S subunit biogenesis factor SPCC550.15c	1.02475	1.03797e-07	2.56581e-06	up	yes
Os10g0437000	Xylosyltransferase 1	1.33616	1.03983e-07	2.56855e-06	up	yes
Os06g0661500	.	1.26907	1.04318e-07	2.57495e-06	up	yes
Os07g0174200	40S ribosomal protein S18	1.57414	1.08134e-07	2.66146e-06	up	yes
Os08g0150800	Tyrosine--tRNA ligase	1.04011	1.13825e-07	2.79346e-06	up	yes
Os05g0554100	50S ribosomal protein L7/L12	1.20166	1.1732e-07	2.87097e-06	up	yes
Os03g0395000	Probable inactive heme oxygenase 2, chloroplastic	1.15195	1.22232e-07	2.98049e-06	up	yes
Os08g0538100	.	3.94837	1.36571e-07	3.29247e-06	up	yes
Os01g0930500	.	1.32404	1.55615e-07	3.73575e-06	up	yes
Os01g0160800	Protein synthesis inhibitor II	2.78391	1.5787e-07	3.78722e-06	up	yes
Os05g0130600	.	1.37398	1.70681e-07	4.06027e-06	up	yes
Os10g0562000	.	1.17997	2.01953e-07	4.74464e-06	up	yes
Os02g0704900	Soluble inorganic pyrophosphatase	1.56668	2.11683e-07	4.95997e-06	up	yes
Os07g0539900	Glucan endo-1,3-beta-glucosidase 13	1.27963	2.14754e-07	5.01775e-06	up	yes
Os02g0191800	.	1.27484	2.21861e-07	5.15203e-06	up	yes
Os01g0648700	Transcription factor GTE4	2.79659	2.3868e-07	5.494e-06	up	yes
Os06g0345200	Nicotianamine aminotransferase A	1.11072	2.43656e-07	5.58591e-06	up	yes
Os09g0505400	Probable auxin efflux carrier component 4	2.10552	2.49075e-07	5.69102e-06	up	yes
Os08g0114100	Beta-carotene isomerase D27, chloroplastic	3.22823	2.54254e-07	5.80158e-06	up	yes
Os02g0129800	.	2.9681	2.55303e-07	5.81774e-06	up	yes
Os07g0151800	.	2.34156	2.7333e-07	6.20366e-06	up	yes
Os06g0185966	Putative leucine-rich repeat receptor-like serine/threonine-protein kinase At2g24130	1.71519	2.76499e-07	6.25894e-06	up	yes
Os07g0663700	Short-chain dehydrogenase reductase 5	3.48111	3.69508e-07	8.13753e-06	up	yes
Os03g0254800	Chorismate synthase 2, chloroplastic	1.02631	4.45682e-07	9.65304e-06	up	yes
Os06g0271600	RING-H2 finger protein ATL52	1.94305	4.63359e-07	1.00105e-05	up	yes
Os10g0371100	Ethylene-responsive transcription factor RAP2-13	1.8673	4.84125e-07	1.04195e-05	up	yes
Os03g0610800	Serpin-ZXB	1.98764	4.84447e-07	1.04199e-05	up	yes
Os08g0290500	Peregrin	1.0543	4.88824e-07	1.05008e-05	up	yes
Os01g0730300	Probable alpha,alpha-trehalose-phosphate synthase [UDP-forming] 7	1.11973	4.99271e-07	1.0705e-05	up	yes
Os12g0634600	.	2.57152	5.41027e-07	1.15063e-05	up	yes
Os07g0634300	.	1.38648	5.48932e-07	1.16526e-05	up	yes
Os08g0428400	Protein TIFY 7	1.03744	5.50679e-07	1.16824e-05	up	yes
Os05g0421600	NAC domain-containing protein 48	1.90364	5.56975e-07	1.18013e-05	up	yes
Os07g0506700	WD repeat-containing protein 74	1.00883	5.63154e-07	1.18968e-05	up	yes
Os04g0370500	F-box/LRR-repeat protein 14	1.41961	5.83695e-07	1.22835e-05	up	yes
Os07g0432201	.	1.59313	6.44571e-07	1.34897e-05	up	yes
Os05g0316800	.	1.488	6.47689e-07	1.35467e-05	up	yes
Os07g0534700	Cysteine-rich receptor-like protein kinase 25	1.10837	6.53355e-07	1.36317e-05	up	yes
Os03g0109500	40S ribosomal protein S17	1.25521	6.77961e-07	1.41106e-05	up	yes
Os07g0157700	Peroxidase 5	1.83596	6.85201e-07	1.42352e-05	up	yes
Os11g0605100	Adenylate cyclase	1.0501	7.76097e-07	1.60163e-05	up	yes
Os02g0832150	RING-H2 finger protein ATL80	1.11915	8.07233e-07	1.65886e-05	up	yes
Os03g0817200	Proton-coupled amino acid transporter 3	1.13967	8.07895e-07	1.65922e-05	up	yes
Os06g0670300	Putative Myb family transcription factor At1g14600	1.87449	8.82211e-07	1.79778e-05	up	yes
Os02g0689200	Probable purine permease 11	1.18235	9.68368e-07	1.95352e-05	up	yes
Os11g0525700	.	1.06431	1.23653e-06	2.44957e-05	up	yes
Os08g0214900	.	1.727	1.27104e-06	2.51066e-05	up	yes
Os06g0569500	Ent-sandaracopimaradiene 3-hydroxylase	2.19436	1.3743e-06	2.69743e-05	up	yes
Os06g0143100	.	1.41973	1.4267e-06	2.79225e-05	up	yes
Os11g0616200	.	1.08372	1.51871e-06	2.95369e-05	up	yes
Os03g0638400	.	2.50229	1.53733e-06	2.98651e-05	up	yes
Os03g0860100	Ethylene-responsive transcription factor 1B	4.81503	1.5589e-06	3.02324e-05	up	yes
Os11g0701600	Xylanase inhibitor protein 2	2.94105	1.58143e-06	3.06519e-05	up	yes
Os10g0391200	F-box protein At5g49610	1.07383	1.64696e-06	3.18857e-05	up	yes
Os01g0620900	.	1.61361	1.71991e-06	3.30915e-05	up	yes
Os05g0438600	Fructose-1,6-bisphosphatase, cytosolic	1.0323	1.90444e-06	3.63346e-05	up	yes
Os07g0692200	CASP-like protein 4B1	1.41249	1.95587e-06	3.72533e-05	up	yes
Os05g0101600	Abscisic acid 8'-hydroxylase 4	2.06814	1.96953e-06	3.74925e-05	up	yes
Os08g0281500	.	2.38641	2.00871e-06	3.81532e-05	up	yes
Os07g0416700	Omega-6 fatty acid desaturase, endoplasmic reticulum isozyme 2	1.45538	2.01643e-06	3.82785e-05	up	yes
Os01g0176200	UDP-glycosyltransferase 73C3	1.23264	2.45459e-06	4.59967e-05	up	yes
Os06g0688200	Putative EG45-like domain containing protein 1		2.45907e-06	4.60155e-05	up	yes
Os03g0776900	Mitochondrial import inner membrane translocase subunit TIM14-1	1.25483	2.54044e-06	4.73563e-05	up	yes
Os01g0223500	GDSL esterase/lipase At5g45910	1.27376	2.69852e-06	5.0057e-05	up	yes
Os11g0441500	DIMBOA UDP-glucosyltransferase BX9	1.19596	2.74982e-06	5.08427e-05	up	yes
Os06g0246500	Pyruvate dehydrogenase E1 component subunit alpha-2, mitochondrial	1.9868	2.8064e-06	5.16927e-05	up	yes
Os10g0469600	Probable leucine-rich repeat receptor-like protein kinase At1g35710	2.42895	2.81207e-06	5.17691e-05	up	yes
Os09g0513100	Phospholipase A(1) LCAT3	1.35678	3.20649e-06	5.8431e-05	up	yes
Os11g0697600	.	3.3598	3.25199e-06	5.92285e-05	up	yes
Os04g0205200	.	1.52121	3.26344e-06	5.94054e-05	up	yes
Os12g0123700	NAC transcription factor ONAC010	1.73655	3.27405e-06	5.95667e-05	up	yes
Os01g0771100	.	1.13885	3.45817e-06	6.27493e-05	up	yes
Os03g0383900	Heavy metal-associated isoprenylated plant protein 26	4.4048	3.54978e-06	6.42067e-05	up	yes
Os04g0546800	Ethylene-responsive transcription factor 2	1.162	3.96127e-06	7.08233e-05	up	yes
Os08g0169100	.	2.12513	4.01114e-06	7.15648e-05	up	yes
Os03g0364400	Serine/threonine-protein kinase At5g01020	1.02855	4.14586e-06	7.36603e-05	up	yes
Os06g0125200	.	1.242	4.25713e-06	7.54017e-05	up	yes
Os03g0190000	.	1.10436	4.31007e-06	7.62996e-05	up	yes
Os03g0845600	Probable glucan endo-1,3-beta-glucosidase A6	1.80614	4.49684e-06	7.93588e-05	up	yes
Os08g0484200	E3 ubiquitin-protein ligase ATL6	2.39651	4.66145e-06	8.19671e-05	up	yes
Os03g0845700	DNA-directed RNA polymerases II, IV and V subunit 8B	1.05195	5.15186e-06	8.98035e-05	up	yes
Os08g0201100	.	1.34015	5.47282e-06	9.50581e-05	up	yes
Os04g0544400	Pentatricopeptide repeat-containing protein At1g02150	1.73628	5.56015e-06	9.6281e-05	up	yes
Os07g0589000	LOB domain-containing protein 37	1.03512	5.91632e-06	0.000102137	up	yes
Os01g0921800	F-box protein At1g67340	1.14841	5.99841e-06	0.000103293	up	yes
Os04g0443700	.	1.1411	6.15008e-06	0.000105638	up	yes
Os08g0326000	.	1.43836	6.57571e-06	0.000111712	up	yes
Os05g0488600	Myb family transcription factor APL	1.40065	6.67036e-06	0.000113094	up	yes
Os06g0624900	.	1.00288	6.82558e-06	0.000115211	up	yes
Os06g0500700	Premnaspirodiene oxygenase	1.07635	6.99961e-06	0.000117915	up	yes
Os05g0128300	.	2.64729	7.43921e-06	0.00012446	up	yes
Os01g0696500	.	1.31876	7.7349e-06	0.000129027	up	yes
Os11g0145200	Cyanidin 3-O-rutinoside 5-O-glucosyltransferase	1.53108	7.75697e-06	0.000129269	up	yes
Os10g0559500	S-norcoclaurine synthase 1	1.64728	7.79971e-06	0.000129918	up	yes
Os05g0357850	.	1.38076	7.9138e-06	0.000131625	up	yes
Os03g0794300	Uncharacterized N-acetyltransferase p20	1.00879	8.00641e-06	0.000132713	up	yes
Os04g0663200	Zinc finger CCCH domain-containing protein 30	1.00174	8.23955e-06	0.000135918	up	yes
Os12g0508100	PXMP2/4 family protein 3	1.03489	8.2396e-06	0.000135918	up	yes
Os04g0584300	Probable protein phosphatase 2C 43	1.34701	8.63625e-06	0.000141843	up	yes
Os11g0244100	Uncharacterized acetyltransferase At3g50280	2.49201	8.82809e-06	0.000144785	up	yes
Os05g0421450	NAC domain-containing protein 48	2.21543	8.9855e-06	0.000147154	up	yes
Os05g0126100	Tetraspanin-6	1.29997	9.44795e-06	0.000154062	up	yes
Os12g0605800	Methylcrotonoyl-CoA carboxylase subunit alpha, mitochondrial	1.18968	9.62239e-06	0.000156383	up	yes
Os01g0511100	Universal stress protein A-like protein	1.01465	1.0704e-05	0.000172157	up	yes
Os02g0176000	.	1.07759	1.07226e-05	0.000172376	up	yes
Os02g0799700	.	1.7568	1.1023e-05	0.000176621	up	yes
Os09g0512000	Protein transport protein Sec61 subunit alpha	3.70271	1.16307e-05	0.000185661	up	yes
Os06g0641866	Ent-cassadiene C2-hydroxylase	1.38427	1.16951e-05	0.000186514	up	yes
Os04g0572800	.	2.42965	1.18802e-05	0.000188936	up	yes
Os03g0390200	Serine/threonine-protein kinase SAPK1	1.11151	1.18898e-05	0.000189001	up	yes
Os09g0439200	Protein TIFY 10A	1.92941	1.29298e-05	0.000203729	up	yes
Os05g0170950	Phosphoenolpyruvate/phosphate translocator 3, chloroplastic	1.24967	1.37556e-05	0.000215944	up	yes
Os01g0537250	.	1.30201	1.38101e-05	0.0002166	up	yes
Os11g0307550	.	1.03442	1.42281e-05	0.000222541	up	yes
Os01g0175400	Palmitoyltransferase AKR1	2.63837	1.42548e-05	0.000222856	up	yes
Os02g0813000	F-box protein PP2-B10	1.79219	1.4271e-05	0.000223009	up	yes
Os02g0526700	.	1.38922	1.43847e-05	0.000224681	up	yes
Os07g0162600	Probable carboxylesterase 15	1.60629	1.48738e-05	0.000231473	up	yes
Os02g0614200	.	1.33632	1.52212e-05	0.000236279	up	yes
Os06g0111500	6-phosphogluconate dehydrogenase, decarboxylating 1	1.06453	1.66634e-05	0.000256232	up	yes
Os07g0502200	MATE efflux family protein ALF5	1.30447	1.74025e-05	0.000265973	up	yes
Os11g0645400	Dirigent protein 21	1.75328	1.7952e-05	0.000273635	up	yes
Os03g0807900	.	1.66768	1.90335e-05	0.000288702	up	yes
Os04g0659800	Amino acid permease 2	1.37247	1.94262e-05	0.000294396	up	yes
Os01g0681700	.	1.79299	2.00881e-05	0.00030335	up	yes
Os11g0289700	Cytochrome P450 87A3	2.19815	2.07552e-05	0.000312592	up	yes
Os04g0422300	WAT1-related protein At4g01440	1.64064	2.08114e-05	0.0003133	up	yes
Os08g0480000	Protein TRANSPARENT TESTA 12	2.49125	2.09815e-05	0.000315722	up	yes
Os03g0146100	Probable aquaporin TIP1-1	1.3519	2.14582e-05	0.000322043	up	yes
Os02g0668500	Ganglioside-induced differentiation-associated-protein 2	1.26074	2.28767e-05	0.000340671	up	yes
Os04g0497700	Zinc finger protein CONSTANS-LIKE 3	1.10418	2.4172e-05	0.000357514	up	yes
Os03g0277000	Guanosine nucleotide diphosphate dissociation inhibitor At5g09550	1.96603	2.66931e-05	0.000389803	up	yes
Os07g0511400	.	2.78762	2.73274e-05	0.000397705	up	yes
Os03g0406250	.	1.37042	2.97005e-05	0.0004275	up	yes
Os05g0472000	Protein G1-like8	1.18003	3.08634e-05	0.000441999	up	yes
Os01g0248500	Pathogen-related protein	1.07395	3.15442e-05	0.000450237	up	yes
Os01g0132500	.	1.04352	3.37687e-05	0.000476998	up	yes
Os05g0577000	.	1.20634	3.47037e-05	0.000488386	up	yes
Os06g0329900	Anthranilate O-methyltransferase 3	1.1255	3.54422e-05	0.000497752	up	yes
Os02g0714700	.	1.18052	3.59214e-05	0.00050386	up	yes
Os01g0191900	Transcription factor RAX2	1.18149	3.74898e-05	0.000521995	up	yes
Os01g0224400	Mitochondrial carrier protein MTM1	1.22439	3.80234e-05	0.000528783	up	yes
Os10g0538950	Aspartic proteinase nepenthesin-1	1.89697	3.80238e-05	0.000528783	up	yes
Os05g0115100	.	1.13019	3.89002e-05	0.000540091	up	yes
Os07g0199350	.	1.57307	3.99273e-05	0.000552776	up	yes
Os02g0771600	1-aminocyclopropane-1-carboxylate oxidase 1	1.37752	4.12557e-05	0.000569301	up	yes
Os04g0617900	Germin-like protein 4-1	3.28869	4.19554e-05	0.000576642	up	yes
Os04g0638700	.	1.07767	4.22743e-05	0.000579856	up	yes
Os01g0756700	Potassium channel KAT3	3.75355	4.33251e-05	0.000591653	up	yes
Os01g0909400	.	1.39081	4.40165e-05	0.000600373	up	yes
Os08g0158200	Reticuline oxidase	2.13592	4.46214e-05	0.000607653	up	yes
Os04g0430600	.	1.02763	4.4841e-05	0.000609427	up	yes
Os07g0615000	.	1.14951	4.85201e-05	0.000653183	up	yes
Os11g0556132	Probable leucine-rich repeat receptor-like protein kinase At5g49770	1.59044	5.3453e-05	0.000711203	up	yes
Os04g0567200	Aluminum-activated malate transporter 10	1.16281	5.37063e-05	0.000713985	up	yes
Os03g0308850	.	1.17878	5.48948e-05	0.000726951	up	yes
Os04g0664900	Beta-fructofuranosidase, insoluble isoenzyme 5	1.62435	5.50617e-05	0.000728314	up	yes
Os10g0166300	.	1.07546	5.61302e-05	0.000740151	up	yes
Os05g0215700	.	1.78938	5.67046e-05	0.00074542	up	yes
Os11g0588100	WAT1-related protein At5g47470	5.50953	5.67898e-05	0.000746252	up	yes
Os08g0480400	2-aminoethanethiol dioxygenase	5.5038	5.79804e-05	0.000759557	up	yes
Os07g0661800	Nucleolar protein 56	1.0848	5.87286e-05	0.000767001	up	yes
Os05g0513900	Proline iminopeptidase	1.03999	5.91008e-05	0.000770762	up	yes
Os06g0632400	.		5.91069e-05	0.000770762	up	yes
Os09g0497100	Pumilio homolog 5	1.45348	6.00295e-05	0.00078011	up	yes
Os03g0776150	Proline-rich receptor-like protein kinase PERK4	1.1714	6.05868e-05	0.000785681	up	yes
Os08g0422000	.	1.57611	6.11999e-05	0.000792	up	yes
Os09g0530300	Cytochrome P450 71A9	2.74178	6.21387e-05	0.000802626	up	yes
Os04g0660000	.	1.20786	6.22416e-05	0.000803652	up	yes
Os11g0100200	THO complex subunit 4A	1.14949	6.56938e-05	0.000841222	up	yes
Os06g0661766	.	1.14633	7.25758e-05	0.000920022	up	yes
Os09g0508951	.	1.04868	8.04674e-05	0.00100707	up	yes
Os03g0216300	.	1.40344	8.0476e-05	0.00100707	up	yes
Os10g0521100	Actin-depolymerizing factor 10	1.0703	8.12732e-05	0.00101444	up	yes
Os08g0428100	F-box protein SKIP28	1.07605	8.55917e-05	0.00106136	up	yes
Os07g0102500	La-related protein 6C	4.6496	9.97431e-05	0.00121519	up	yes
Os06g0225900	Protein MSP1	1.00844	0.000108312	0.00130837	up	yes
Os07g0549100	.	1.67972	0.00011025	0.00132803	up	yes
Os04g0673300	Two-component response regulator ARR6	1.8126	0.000113037	0.00135727	up	yes
Os09g0482681	CO(2)-response secreted protease	1.26137	0.000113553	0.00136252	up	yes
Os02g0583900	.	1.43666	0.000115833	0.00138792	up	yes
Os07g0162700	Probable carboxylesterase 15	1.08727	0.000118049	0.001412	up	yes
Os09g0371200	.	1.03678	0.000123586	0.00146998	up	yes
Os01g0279700	Probable anion transporter 1, chloroplastic	1.63498	0.000127286	0.00150768	up	yes
Os01g0851100	Uncharacterized protein At1g04910	1.05217	0.000131898	0.0015526	up	yes
Os04g0577800	.	1.19531	0.000136714	0.00160376	up	yes
Os11g0628000	Probable LRR receptor-like serine/threonine-protein kinase At3g47570	2.09957	0.000144242	0.00167936	up	yes
Os10g0198100	.	1.18125	0.000144832	0.0016845	up	yes
Os07g0241800	DIMBOA UDP-glucosyltransferase BX8	1.92207	0.000151584	0.00175347	up	yes
Os11g0216100	Chaperone protein DnaJ	1.45513	0.000158431	0.00182094	up	yes
Os01g0731100	Pathogen-related protein		0.000161758	0.00185294	up	yes
Os03g0306900	Probable bifunctional TENA-E protein	1.13885	0.000162626	0.001861	up	yes
Os01g0617800	.	1.16868	0.000166789	0.00189972	up	yes
Os03g0370250	.	1.1306	0.000168931	0.00192156	up	yes
Os04g0680700	Endonuclease MutS2	1.06884	0.000173198	0.0019629	up	yes
Os12g0604000	.	1.09174	0.000195948	0.00218944	up	yes
Os03g0758000	Probable WRKY transcription factor 57	1.65591	0.000200464	0.00223162	up	yes
Os05g0355400	Universal stress protein A-like protein	2.47942	0.000204049	0.0022666	up	yes
Os07g0196300	.	1.66313	0.00021411	0.00236068	up	yes
Os12g0141400	.	1.06623	0.000224963	0.00246758	up	yes
Os05g0111300	Metallothionein-like protein 2C	1.487	0.00023579	0.00256735	up	yes
Os01g0278000	.	1.3769	0.000239236	0.0025989	up	yes
Os06g0566201	Zinc transporter 10	2.03897	0.000239596	0.00260049	up	yes
Os12g0148600	.	1.61595	0.000248796	0.00269007	up	yes
Os09g0478100	Cellulose synthase-like protein E1	2.195	0.000249041	0.00269187	up	yes
Os05g0419000	Pheophytinase, chloroplastic	1.55818	0.000259039	0.00278319	up	yes
Os06g0602500	Putative receptor protein kinase ZmPK1	1.03381	0.000270598	0.0028928	up	yes
Os05g0104700	Polygalacturonase inhibitor 1	2.31123	0.000271705	0.00290372	up	yes
Os03g0743800	U5 small nuclear ribonucleoprotein 200 kDa helicase	2.87595	0.000275971	0.0029401	up	yes
Os12g0580700	Uncharacterized RING finger protein P32A8.03c	1.08878	0.000276556	0.00294541	up	yes
Os05g0108000	tRNA pseudouridine synthase B	1.29624	0.000298721	0.00315849	up	yes
Os01g0158400	Protein PHLOEM PROTEIN 2-LIKE A1	1.24924	0.000302432	0.0031885	up	yes
Os12g0516200	.	1.0004	0.00030254	0.0031885	up	yes
Os06g0142300	Early nodulin-93	2.44274	0.000305085	0.00321215	up	yes
Os01g0935600	Spermatogenesis-associated protein 20	1.11919	0.000310349	0.00326052	up	yes
Os02g0684000	.	1.12357	0.000315776	0.00331041	up	yes
Os05g0406000	Uncharacterized protein At4g15545	1.11177	0.000326008	0.00339844	up	yes
Os04g0546100	Protein ROOT PRIMORDIUM DEFECTIVE 1	1.04184	0.000329273	0.00342558	up	yes
Os01g0820700	Probable WRKY transcription factor 38	2.48186	0.000333164	0.00346184	up	yes
Os01g0124650	Bowman-Birk type bran trypsin inhibitor	2.857	0.000335787	0.00348591	up	yes
Os08g0366000	Phosphoenolpyruvate carboxylase 2	1.47052	0.000342189	0.00354375	up	yes
Os10g0565500	.	1.01732	0.000354642	0.00365496	up	yes
Os01g0747600	Pentatricopeptide repeat-containing protein At2g27800, mitochondrial	1.34048	0.000355555	0.00366138	up	yes
Os01g0546400	WAT1-related protein At5g64700	1.09647	0.000360926	0.00370183	up	yes
Os10g0489650	.	1.00166	0.000368767	0.00376865	up	yes
Os04g0147600	.	1.1017	0.000383789	0.00388723	up	yes
Os07g0578800	.	1.02445	0.000392412	0.00394994	up	yes
Os03g0571900	Protein TRANSPARENT TESTA 12	1.76562	0.000403272	0.00404494	up	yes
Os11g0156750	.	1.60237	0.000408107	0.00408642	up	yes
Os04g0606200	.	1.30578	0.000411743	0.00411538	up	yes
Os03g0826800	.	1.49077	0.000416429	0.00415735	up	yes
Os01g0805400	UDP-glycosyltransferase 87A1	1.91526	0.000425397	0.00423202	up	yes
Os07g0290200	.	1.22424	0.000470702	0.00462074	up	yes
Os05g0140300	.	3.43828	0.000487531	0.00476537	up	yes
Os02g0215200	Probable histone deacetylase 19	1.27035	0.0004888	0.0047764	up	yes
Os04g0476600	C2 and GRAM domain-containing protein At5g50170	2.70788	0.000492746	0.00480808	up	yes
Os09g0551201	Receptor-like serine/threonine-protein kinase SD1-8	2.20892	0.000493596	0.00481362	up	yes
Os10g0516900	.	1.73393	0.000495213	0.00482525	up	yes
Os06g0284500	Dof zinc finger protein DOF1.1	1.1694	0.00049687	0.00483863	up	yes
Os07g0603600	Putative methylesterase 13, chloroplastic	1.23559	0.000497728	0.00484422	up	yes
Os04g0345100	.	1.12035	0.000498688	0.00485218	up	yes
Os02g0570400	Ent-cassa-12,15-diene synthase	3.7175	0.000503099	0.00489092	up	yes
Os12g0245000	Mediator of RNA polymerase II transcription subunit 15a	1.14549	0.000522655	0.00505224	up	yes
Os05g0381400	.	4.23982	0.000545964	0.00525077	up	yes
Os10g0452300	.	1.75343	0.000547817	0.00526562	up	yes
Os03g0604566	.	1.56512	0.000549905	0.00528122	up	yes
Os12g0283900	.	1.01834	0.000553813	0.00530969	up	yes
Os01g0376600	.	4.39484	0.000559243	0.00535043	up	yes
Os07g0194100	SNF1-related protein kinase catalytic subunit alpha KIN11	1.12479	0.000586544	0.00555799	up	yes
Os01g0889800	Rhodanese-like domain-containing protein 4A, chloroplastic	1.30912	0.00061432	0.00576991	up	yes
Os01g0187000	.	1.74464	0.000615218	0.00577516	up	yes
Os11g0437800	Thebaine 6-O-demethylase	2.3571	0.000615844	0.00577945	up	yes
Os01g0276900	.	2.6552	0.000620616	0.00581463	up	yes
Os02g0655100	.	1.01041	0.000623995	0.00584308	up	yes
Os02g0726600	Protein TIC 20-v, chloroplastic	1.01044	0.000625849	0.00585586	up	yes
Os11g0495400	PHD finger-like domain-containing protein 5B	3.91024	0.000628959	0.0058815	up	yes
Os05g0440300	Histone deacetylase 8	1.40353	0.000629889	0.00588857	up	yes
Os09g0572400	ABC transporter F family member 1	1.4539	0.000652318	0.00607329	up	yes
Os10g0567900	.	1.10962	0.000668571	0.00619659	up	yes
Os05g0243100	50S ribosomal protein L13	1.39054	0.00069046	0.0063504	up	yes
Os12g0283400	.	2.17947	0.000700532	0.00643203	up	yes
Os01g0888300	Protein FEZ	1.19808	0.00074493	0.00676745	up	yes
Os06g0495100	MATE efflux family protein 6	1.52682	0.000748578	0.00679517	up	yes
Os03g0816200	40S ribosomal protein S26	1.0488	0.00079008	0.00711135	up	yes
Os06g0102100	3,9-dihydroxypterocarpan 6A-monooxygenase	1.08921	0.000801124	0.00718233	up	yes
Os11g0141100	Cytosolic sulfotransferase 5	1.42074	0.000805455	0.00721168	up	yes
Os06g0225100	.	1.22189	0.000817106	0.00730641	up	yes
Os05g0381500	.	1.10118	0.000822856	0.00734819	up	yes
Os07g0625500	SKP1-like protein 11	4.33777	0.000825442	0.00736165	up	yes
Os07g0229800	Glycerol-3-phosphate dehydrogenase [NAD(+)], chloroplastic	1.08516	0.000854975	0.00758143	up	yes
Os01g0373400	.	1.54893	0.000900571	0.00793624	up	yes
Os12g0174700	Dirigent protein 3	1.32592	0.000923551	0.0081136	up	yes
Os03g0682666	.	1.59789	0.000925715	0.00812834	up	yes
Os01g0868000	Ethylene-responsive transcription factor ERF110	2.01053	0.000977953	0.00851478	up	yes
Os10g0346300	Laccase-15	5.56832	0.000983515	0.00855266	up	yes
Os02g0600650	.	1.46539	0.000986609	0.00857483	up	yes
Os05g0565900	Probable WRKY transcription factor 71	1.2094	0.00101009	0.00875215	up	yes
Os10g0527400	Probable glutathione S-transferase GSTU6	3.08752	0.00102059	0.00881399	up	yes
Os02g0643500	Thylakoid lumenal protein At1g12250, chloroplastic	1.28828	0.00103567	0.00892389	up	yes
Os07g0599100	Disease resistance protein RPM1	1.54965	0.00104759	0.00900844	up	yes
Os12g0143400	Suppressor of mec-8 and unc-52 protein homolog 2	1.44892	0.00105478	0.00905199	up	yes
Os03g0300700	.	1.19792	0.00106255	0.00909355	up	yes
Os08g0409500	.	1.07416	0.00106727	0.009127	up	yes
Os12g0147200	.	2.59908	0.00107814	0.00919696	up	yes
Os12g0111800	Cationic peroxidase 1	1.65968	0.00108285	0.00922557	up	yes
Os05g0489200	Non-specific lipid transfer protein GPI-anchored 2	3.01411	0.0010916	0.00928855	up	yes
Os01g0625900	Transcription repressor OFP8	1.11307	0.00111566	0.00947432	up	yes
Os08g0540900	.	1.81765	0.0011283	0.00956028	up	yes
Os04g0112100	.	1.86393	0.0011832	0.00996607	up	yes
Os01g0939300	PAX-interacting protein 1	1.15702	0.00118562	0.00998396	up	yes
Os02g0804800	Zinc finger CCCH domain-containing protein 49	1.32732	0.00121151	0.0101643	up	yes
Os03g0388100	Copper-transporting ATPase PAA1, chloroplastic	1.1715	0.00122752	0.0102809	up	yes
Os11g0124500	Calcium uniporter protein 5, mitochondrial	1.12777	0.00123453	0.010327	up	yes
Os07g0115500	.	1.09701	0.00125043	0.0104421	up	yes
Os02g0606900	Probable protein phosphatase 2C 21	1.00662	0.00126948	0.0105781	up	yes
Os10g0123200	.	1.005	0.00126994	0.0105791	up	yes
Os02g0696900	Probable transcription factor KAN2	1.08203	0.00128114	0.0106542	up	yes
Os12g0410150	.	1.76636	0.00131489	0.0108792	up	yes
Os07g0688200	Transcription factor MYB108	1.06472	0.00132035	0.0109137	up	yes
Os01g0705300	.	1.04833	0.00132413	0.0109367	up	yes
Os01g0730100	.	2.08473	0.0013329	0.0109989	up	yes
Os02g0555300	NAC transcription factor 29	1.18781	0.00133368	0.0110026	up	yes
Os09g0243200	E3 ubiquitin-protein ligase RNF181	2.65214	0.00133693	0.0110215	up	yes
Os02g0788500	F-box protein SKIP8	1.08947	0.00139247	0.0113992	up	yes
Os03g0603500	Mitochondrial import receptor subunit TOM5 homolog	1.61172	0.00145658	0.0118305	up	yes
Os02g0743800	Protein BOBBER 2	1.84972	0.0014616	0.0118628	up	yes
Os06g0221300	.	1.7894	0.00152457	0.0122804	up	yes
Os05g0526200	.	1.08724	0.00157996	0.012646	up	yes
Os04g0585000	.	2.61654	0.00160586	0.0127992	up	yes
Os05g0298200	Ankyrin repeat-containing protein At5g02620	1.18253	0.00172341	0.0135713	up	yes
Os08g0172300	.	1.05733	0.00174897	0.0137156	up	yes
Os01g0618400	DEAD-box ATP-dependent RNA helicase 25	1.05515	0.00178961	0.013986	up	yes
Os01g0314000	.	1.94027	0.00183406	0.0142713	up	yes
Os04g0206300	Senescence-specific cysteine protease SAG39		0.0018858	0.0146239	up	yes
Os02g0142800	.	2.00559	0.00194499	0.0149909	up	yes
Os02g0727200	.	1.93718	0.00194875	0.0150162	up	yes
Os07g0607400	Pectinesterase QRT1	1.12101	0.00195004	0.0150162	up	yes
Os04g0390800	11-beta-hydroxysteroid dehydrogenase 1B	2.37935	0.00195384	0.0150283	up	yes
Os11g0175400	Alkaline/neutral invertase CINV2	1.06628	0.00198129	0.0152021	up	yes
Os02g0772000	Putative transcription elongation factor SPT5 homolog 1	3.43436	0.00208149	0.0158707	up	yes
Os03g0310666	.	1.24463	0.0020943	0.0159369	up	yes
Os12g0231100	.	1.27983	0.00213441	0.0161803	up	yes
Os06g0191500	Mitogen-activated protein kinase kinase 4	5.02499	0.00223176	0.0167914	up	yes
Os01g0148500	.	1.50045	0.00223774	0.0168252	up	yes
Os10g0142500	.	1.06075	0.00226358	0.0169821	up	yes
Os07g0673400	Universal stress protein Slr1101	1.81494	0.00227874	0.0170808	up	yes
Os07g0677100	Peroxidase 2	1.64381	0.00239645	0.0177911	up	yes
Os08g0539200	.	2.24614	0.00246743	0.0182227	up	yes
Os10g0344900	MATE efflux family protein 5	2.00055	0.00251103	0.018476	up	yes
Os11g0149300	.	1.03288	0.00254028	0.0186599	up	yes
Os04g0443200	.	1.06578	0.00257798	0.0188893	up	yes
Os11g0513000	.	2.33526	0.00260371	0.0190397	up	yes
Os02g0163500	.	1.79837	0.00265539	0.0193554	up	yes
Os05g0339300	.	1.1812	0.00267204	0.0194601	up	yes
Os01g0713200	Glucan endo-1,3-beta-glucosidase GII	1.22356	0.00276612	0.0200426	up	yes
Os12g0567000	UNC93-like protein 3	1.10025	0.00280178	0.0202451	up	yes
Os05g0583200	Zinc finger BED domain-containing protein RICESLEEPER 3	1.0061	0.00281136	0.0203014	up	yes
Os01g0157800	Mitochondrial import inner membrane translocase subunit TIM14-1	1.12342	0.00281195	0.0203014	up	yes
Os05g0542300	.	3.64224	0.00286969	0.0206484	up	yes
Os07g0564500	Internal alternative NAD(P)H-ubiquinone oxidoreductase A1, mitochondrial	1.4978	0.00298433	0.0213381	up	yes
Os08g0531300	Uncharacterized protein YciO	1.03503	0.00302219	0.0215772	up	yes
Os05g0404700	Methyl-CpG-binding domain-containing protein 1	2.1441	0.0030354	0.0216505	up	yes
Os08g0478466	.	2.97752	0.00306721	0.0218484	up	yes
Os12g0148700	.	2.43961	0.00308837	0.0219762	up	yes
Os02g0567800	Tuliposide A-converting enzyme 1, chloroplastic	1.18284	0.00310153	0.022056	up	yes
Os11g0672200	.	1.68379	0.0031055	0.0220743	up	yes
Os01g0695900	Transcription repressor MYB5		0.00312033	0.0221435	up	yes
Os06g0116400	.	1.28659	0.00315254	0.0223118	up	yes
Os06g0147250	.	1.40599	0.00316434	0.0223813	up	yes
Os12g0160500	BEL1-like homeodomain protein 1	1.15834	0.00324005	0.0227986	up	yes
Os06g0329350	.	1.01458	0.00348141	0.0241729	up	yes
Os04g0630600	Anthocyanidin reductase	1.23032	0.00349248	0.02423	up	yes
Os07g0242050	.	1.08306	0.0035019	0.0242904	up	yes
Os09g0397800	.	1.07844	0.00361157	0.0248971	up	yes
Os05g0136100	.	1.35245	0.0036299	0.0249802	up	yes
Os05g0447200	Auxin transporter-like protein 2	1.03078	0.00367416	0.0252136	up	yes
Os02g0233200	Protein BZR1 homolog 4	1.8749	0.00368462	0.0252701	up	yes
Os07g0208100	Polygalacturonase	1.07472	0.00378785	0.025843	up	yes
Os03g0795000	Folate-biopterin transporter 1, chloroplastic	1.15259	0.00383602	0.0260955	up	yes
Os03g0570100	Tyrosine N-monooxygenase	2.4736	0.00383634	0.0260955	up	yes
Os07g0601600	3-oxo-Delta(4,5)-steroid 5-beta-reductase	1.6501	0.00384483	0.0261377	up	yes
Os03g0676300	.	1.75096	0.00396526	0.0268121	up	yes
Os04g0591000	33 kDa ribonucleoprotein, chloroplastic	1.13423	0.00407682	0.0274591	up	yes
Os01g0170900	.	1.99286	0.00407705	0.0274591	up	yes
Os01g0543600	indole-2-monooxygenase	Inf	0.00410012	0.02755	up	yes
Os02g0149900	Putative homeobox-leucine zipper protein HOX26	Inf	0.00417477	0.0280067	up	yes
Os03g0693700	Germin-like protein 3-3	2.8443	0.00418387	0.0280622	up	yes
Os02g0744100	Methyltransferase-like protein 7A	1.42719	0.00419823	0.0281364	up	yes
Os03g0595300	.	2.16586	0.00424859	0.0284125	up	yes
Os03g0123800	.	1.02683	0.00427671	0.028539	up	yes
Os04g0134800	.	Inf	0.00439852	0.0292318	up	yes
Os04g0486950	Malate synthase	1.23525	0.00444991	0.0295101	up	yes
Os02g0214500	NAC domain-containing protein 48	3.10677	0.00451853	0.0298838	up	yes
Os06g0158900	ABC transporter C family member 10	1.665	0.00461792	0.0304349	up	yes
Os09g0471000	Probable 2-aminoethanethiol dioxygenase	2.66157	0.00463407	0.0305296	up	yes
Os05g0389800	Probable pre-mRNA-splicing factor ATP-dependent RNA helicase mog-4	1.71473	0.00477767	0.0312826	up	yes
Os02g0621300	Protein ECERIFERUM 1	3.54407	0.0048133	0.0314612	up	yes
Os10g0527900	LRR receptor-like serine/threonine-protein kinase FLS2	1.35155	0.00482415	0.0315161	up	yes
Os06g0559400	.	4.799	0.00482634	0.0315223	up	yes
Os11g0706600	.	2.74968	0.00483197	0.031547	up	yes
Os07g0661300	Ubiquitin carboxyl-terminal hydrolase 24	1.5981	0.00486962	0.0317321	up	yes
Os08g0150700	Putative F-box protein PP2-B2	2.35052	0.00491136	0.0319126	up	yes
Os03g0160000	.	1.21996	0.00492653	0.0319807	up	yes
Os02g0257300	Rhodanese-like domain-containing protein 4, chloroplastic	1.14433	0.00501094	0.0324299	up	yes
Os01g0859100	Zinc finger protein WIP4	2.54642	0.00505105	0.0326461	up	yes
Os11g0582000	.	2.48748	0.00506585	0.0327232	up	yes
Os04g0322100	Cysteine-rich receptor-like protein kinase 10	1.20194	0.00508625	0.0328368	up	yes
Os02g0266000	N-(5'-phosphoribosyl)anthranilate isomerase 1, chloroplastic	1.07407	0.00512254	0.0330331	up	yes
Os01g0933900	Glutathione S-transferase 3	1.40827	0.00527634	0.0338904	up	yes
Os05g0299101	.	2.45418	0.00529755	0.0339946	up	yes
Os03g0108200	E3 ubiquitin-protein ligase RFWD3	1.10201	0.00532014	0.0341011	up	yes
Os03g0676400	.	1.37369	0.0054965	0.0350537	up	yes
Os08g0486300	Transcription factor MYB39	1.6139	0.00565794	0.0358753	up	yes
Os01g0221900	.	1.39461	0.00572417	0.0362335	up	yes
Os07g0258100	.	1.12451	0.00583022	0.0367674	up	yes
Os06g0306600	Probable carboxylesterase 18	1.17921	0.00586108	0.0369163	up	yes
Os06g0147400	.	2.21275	0.00586897	0.0369524	up	yes
Os10g0414700	.	1.18366	0.0059105	0.0371659	up	yes
Os03g0740200	.	1.14766	0.00591936	0.0372147	up	yes
EPlOsAg00000012035	.	2.84783	0.00607281	0.0379765	up	yes
Os11g0643100	Agmatine coumaroyltransferase-1	3.07006	0.0061183	0.0382119	up	yes
Os03g0770000	.	2.84153	0.00614233	0.038347	up	yes
Os08g0105550	indole-2-monooxygenase	2.74496	0.00623327	0.0388234	up	yes
Os02g0166800	Protein G1-like1	1.7638	0.00640299	0.0397029	up	yes
Os02g0729350	.	1.82632	0.00645419	0.0399191	up	yes
Os05g0513100	Transcription factor TCP5	1.12326	0.00645835	0.0399191	up	yes
Os01g0948600	.	1.19914	0.00664555	0.0408762	up	yes
Os07g0121000	.	2.07759	0.00678107	0.0415003	up	yes
Os09g0421300	Phospholipase D alpha 1	1.57758	0.00683804	0.041774	up	yes
Os06g0504450	.	1.01127	0.00691114	0.0421075	up	yes
Os02g0570900	Ent-copalyl diphosphate synthase 2	Inf	0.00691701	0.0421357	up	yes
Os09g0447500	Oryzalexin D synthase	1.27563	0.00710774	0.0431435	up	yes
Os10g0548100	.	3.2459	0.00735127	0.0443142	up	yes
Os03g0732000	4-hydroxy-3-methylbut-2-enyl diphosphate reductase, chloroplastic	1.1071	0.00739514	0.0445157	up	yes
Os04g0614300	.	4.81523	0.007475	0.0448776	up	yes
Os03g0704100	Probable plastid-lipid-associated protein 4, chloroplastic	1.13666	0.00750641	0.0450583	up	yes
Os12g0248600	.	1.43945	0.00762187	0.0456469	up	yes
Os07g0497500	Transcription factor MYB86	1.04089	0.007663	0.0458369	up	yes
Os05g0551350	.	1.0258	0.00766717	0.0458538	up	yes
Os07g0272800	.	2.93739	0.00768818	0.0459472	up	yes
EPlOsAg00000012675	.	3.91189	0.00769507	0.0459723	up	yes
Os03g0428700	Expansin-A31	2.45024	0.00776033	0.0462812	up	yes
Os01g0102300	Thylakoid lumenal 17.9 kDa protein, chloroplastic	1.31441	0.00791025	0.0469699	up	yes
Os02g0640500	L-type lectin-domain containing receptor kinase IV.1	1.47005	0.00817934	0.0482904	up	yes
Os04g0172400	Benzyl alcohol O-benzoyltransferase	1.96583	0.00848484	0.0497154	up	yes
Os01g0206300	Putative CBL-interacting protein kinase 13	1.49037	0.00854291	0.0499442	up	yes
Note: log2FC = log2 Fold Change, FDR = false discovery rate.

## Sheet: Table S9
	Table S9 Differentially expressed genes specifically upregulated in roots of Jigeng-88 seedlings.
Gene ID	Annotation	log2FC	P-Value	FDR	up/down	significant
Os03g0335200	Probable WRKY transcription factor 70	3.33864	2.20678e-10	3.07568e-08	up	yes
Os09g0455300	Transcription factor HEC1	3.11372	3.33006e-10	4.51131e-08	up	yes
Os11g0687200	.	5.43685	3.46599e-10	4.63977e-08	up	yes
Os12g0431100	Probable mitochondrial chaperone BCS1-B	3.30614	4.01433e-10	5.31083e-08	up	yes
Os08g0156000	.	4.68563	1.101e-09	1.39137e-07	up	yes
Os09g0341600	.	2.45637	1.38545e-09	1.71893e-07	up	yes
Os02g0484200	Phenolic glucoside malonyltransferase 2		2.35615e-08	2.16255e-06	up	yes
Os01g0826400	Probable WRKY transcription factor 33	3.28581	2.66437e-08	2.39694e-06	up	yes
Os03g0315400	Transcription factor MYB108	2.98267	2.862e-08	2.53082e-06	up	yes
Os08g0413100	.	4.6614	3.86323e-08	3.33776e-06	up	yes
Os11g0127600	NAC domain-containing protein 77	4.09659	3.88889e-08	3.35137e-06	up	yes
Os01g0821600	Probable WRKY transcription factor 46	2.58135	4.50915e-08	3.82479e-06	up	yes
Os01g0714600	.	2.19588	5.55274e-08	4.60958e-06	up	yes
Os12g0552200	Patatin-like protein 1		5.78804e-08	4.7498e-06	up	yes
Os02g0579800	Cell number regulator 2	2.35972	6.10426e-08	4.94591e-06	up	yes
Os01g0134700	.	2.73744	6.16718e-08	4.98497e-06	up	yes
Os12g0631600	.	2.44111	6.28832e-08	5.05874e-06	up	yes
Os02g0584800	.	1.98106	1.10165e-07	8.22587e-06	up	yes
Os10g0527800	Probable glutathione S-transferase GSTU6	3.1713	1.20617e-07	8.86131e-06	up	yes
Os04g0514600	Disease resistance protein RPS2	3.00094	1.27014e-07	9.29096e-06	up	yes
Os06g0649000	Probable WRKY transcription factor 60	2.49028	1.35426e-07	9.84249e-06	up	yes
Os01g0636500	Polygalacturonase At1g48100	2.69826	1.66042e-07	1.1667e-05	up	yes
Os05g0522600	Probably inactive leucine-rich repeat receptor-like protein kinase At2g25790	2.21617	1.74526e-07	1.21623e-05	up	yes
Os02g0832400	Callose synthase 3	2.11406	1.78678e-07	1.23856e-05	up	yes
Os11g0117500	Probable WRKY transcription factor 70	3.54256	1.9305e-07	1.32353e-05	up	yes
Os12g0640200	Premnaspirodiene oxygenase	4.83948	2.48223e-07	1.64517e-05	up	yes
Os01g0570800	.	1.87178	2.78606e-07	1.81808e-05	up	yes
Os04g0523812	UDP-glycosyltransferase 73C6	2.31481	4.30581e-07	2.66111e-05	up	yes
Os12g0171801	.	7.15287	4.7104e-07	2.86413e-05	up	yes
Os03g0293700	.		4.8721e-07	2.95185e-05	up	yes
Os12g0116700	Probable WRKY transcription factor 70	3.01721	5.3795e-07	3.20199e-05	up	yes
Os08g0360300	.	2.95118	7.25947e-07	4.23903e-05	up	yes
Os07g0495150	Probable receptor-like protein kinase At5g47070	5.23186	7.5569e-07	4.375e-05	up	yes
Os02g0738100	.	6.84652	8.17613e-07	4.65358e-05	up	yes
Os04g0370900	Wall-associated receptor kinase 2	3.01792	8.32637e-07	4.72357e-05	up	yes
Os01g0631800	.	3.39157	8.57222e-07	4.85492e-05	up	yes
Os01g0955100	Probable calcium-binding protein CML31	2.03476	8.87146e-07	4.98273e-05	up	yes
Os10g0513900	Cytochrome P450 89A2	2.30599	9.30274e-07	5.17348e-05	up	yes
Os11g0151700	Purple acid phosphatase 22	2.76391	1.01791e-06	5.59651e-05	up	yes
Os03g0741100	Transcription factor bHLH92	2.82909	1.0313e-06	5.64264e-05	up	yes
Os04g0371000	Wall-associated receptor kinase 2	3.98579	1.1002e-06	5.98098e-05	up	yes
Os10g0559700	.	2.51079	1.10647e-06	6.00544e-05	up	yes
Os09g0472700	EG45-like domain containing protein	7.12517	1.12544e-06	6.0889e-05	up	yes
Os03g0352450	DNA helicase INO80	2.46344	1.17229e-06	6.33224e-05	up	yes
Os11g0224040	.	3.78903	1.28823e-06	6.92536e-05	up	yes
EPlOsAg00000050168	.	4.10174	1.29625e-06	6.95745e-05	up	yes
Os09g0309200	.	3.51939	1.36045e-06	7.26747e-05	up	yes
Os01g0575200	Putative transcription factor bHLH041	1.75476	1.55837e-06	8.22098e-05	up	yes
Os01g0693400	AP2/ERF and B3 domain-containing protein Os01g0693400	1.79536	1.6169e-06	8.45079e-05	up	yes
Os03g0187800	Purine permease 3	1.96091	1.99285e-06	0.000100288	up	yes
Os12g0237900	Disease resistance RPP13-like protein 4	4.57905	2.03549e-06	0.000101979	up	yes
Os06g0113150	Callose synthase 10	2.2843	2.05857e-06	0.000102969	up	yes
Os01g0201100	Xylosyltransferase oxt	3.04738	2.15447e-06	0.000106834	up	yes
Os06g0506600	Ubiquitin-conjugating enzyme E2 28	2.62036	2.19092e-06	0.000108324	up	yes
Os06g0241100	G-type lectin S-receptor-like serine/threonine-protein kinase SD2-5	3.52601	2.25804e-06	0.000111471	up	yes
Os03g0686300	Myosin-17	2.0566	2.26115e-06	0.000111471	up	yes
Os06g0200700	.	4.12161	2.41345e-06	0.000118291	up	yes
Os12g0573200	Scarecrow-like protein 9	1.6169	2.69673e-06	0.000130662	up	yes
Os12g0547600	.	2.29631	3.06097e-06	0.000146632	up	yes
Os07g0687000	CBL-interacting protein kinase 3	2.63324	3.18436e-06	0.000151472	up	yes
Os02g0137450	Probable histone acetyltransferase HAC-like 1	3.22138	3.47584e-06	0.000162821	up	yes
Os09g0448200	Probable potassium transporter 17	2.98982	3.61547e-06	0.00016843	up	yes
Os01g0639600	.	2.17228	3.65832e-06	0.000169959	up	yes
Os08g0332800	Mediator of RNA polymerase II transcription subunit 14	2.94416	3.90209e-06	0.000178589	up	yes
Os10g0543400	Chitinase 8	3.36037	4.18392e-06	0.000188271	up	yes
Os12g0249100	Tetraspanin-3	4.90923	4.19351e-06	0.000188363	up	yes
Os01g0597600	Vesicular GABA transporter	1.82352	4.41722e-06	0.000196587	up	yes
Os05g0482400	Cytochrome P450 714D1	2.34104	4.4701e-06	0.000198418	up	yes
Os09g0436500	LRR receptor-like serine/threonine-protein kinase ERECTA	1.85452	4.67527e-06	0.000204841	up	yes
Os10g0399700	Cystathionine gamma-synthase 1, chloroplastic	3.94281	4.71567e-06	0.00020606	up	yes
Os02g0759400	E3 ubiquitin-protein ligase ATL31	2.77701	5.18911e-06	0.000224738	up	yes
Os09g0367700	Probable glutathione S-transferase	5.64798	5.29038e-06	0.000227975	up	yes
Os10g0139700	Cytochrome P450 89A2	2.0722	5.56354e-06	0.000237911	up	yes
Os11g0227200	Disease resistance protein RPM1	2.77491	5.82754e-06	0.000247018	up	yes
Os04g0628100	Polyubiquitin 3	1.60125	6.05359e-06	0.00025467	up	yes
Os01g0585200	.	3.94202	6.06822e-06	0.00025467	up	yes
Os07g0645200	Transformation/transcription domain-associated protein	3.46786	6.28764e-06	0.000262253	up	yes
Os11g0195500	Lipase-like PAD4	1.65317	6.72208e-06	0.000278658	up	yes
Os03g0648400	DnaJ protein homolog	1.50288	6.74369e-06	0.000279212	up	yes
Os06g0645901	Transcription initiation factor TFIID subunit 1	2.65684	7.02067e-06	0.000289265	up	yes
Os02g0664100	UDP-glucose:glycoprotein glucosyltransferase	2.26926	7.41927e-06	0.000303473	up	yes
Os07g0190000	Probable 1-deoxy-D-xylulose-5-phosphate synthase 2, chloroplastic	3.35521	7.47088e-06	0.000304481	up	yes
Os06g0599200	Ent-cassadiene C11-alpha-hydroxylase 1	2.34746	8.26598e-06	0.000330913	up	yes
Os02g0739100	Formin-like protein 16	1.75849	8.37673e-06	0.000333768	up	yes
Os10g0392400	Protein TIFY 9	2.04665	8.49977e-06	0.00033748	up	yes
Os03g0784600	.	2.25344	8.71094e-06	0.000343448	up	yes
Os05g0150300	Probable chromatin-remodeling complex ATPase chain	1.55045	8.99675e-06	0.000353073	up	yes
Os06g0700700	Putative inactive cadmium/zinc-transporting ATPase HMA3	2.13476	9.23761e-06	0.000360366	up	yes
Os09g0364400	.	4.35881	9.65673e-06	0.000373776	up	yes
Os03g0195100	Aminotransferase ALD1 homolog	2.14152	9.67555e-06	0.000374077	up	yes
Os01g0874300	Transcription repressor MYB4	1.6727	1.03311e-05	0.000394026	up	yes
Os12g0156100	NAC domain-containing protein 90	3.41374	1.10703e-05	0.000418914	up	yes
Os01g0155500	Receptor-like protein kinase HERK 1	2.03938	1.13061e-05	0.000426408	up	yes
Os06g0637500	Transcription factor MYB44	1.50875	1.17686e-05	0.000439449	up	yes
Os10g0572500	.	2.12748	1.19172e-05	0.000443531	up	yes
Os08g0293300	Putative disease resistance RPP13-like protein 3	2.5861	1.19635e-05	0.000444764	up	yes
Os06g0113950	.	2.61473	1.23552e-05	0.000456817	up	yes
Os06g0293500	.	2.08201	1.23835e-05	0.000457365	up	yes
Os06g0128800	.	1.77581	1.27174e-05	0.000468167	up	yes
Os04g0610900	Serine/threonine-protein kinase CTR1	1.81477	1.298e-05	0.000476795	up	yes
Os02g0612900	Outer membrane lipoprotein Blc	6.59591	1.30806e-05	0.000479689	up	yes
Os01g0546100	WAT1-related protein At5g64700	2.39221	1.31823e-05	0.000482136	up	yes
Os06g0202900	Serine/threonine-protein kinase At5g01020	1.81929	1.35277e-05	0.000491582	up	yes
Os08g0445700	Probable alpha,alpha-trehalose-phosphate synthase [UDP-forming] 9	2.31313	1.43893e-05	0.000516246	up	yes
Os01g0810800	Senescence-induced receptor-like serine/threonine-protein kinase	1.81134	1.4482e-05	0.000516834	up	yes
Os07g0545800	Chitin-inducible gibberellin-responsive protein 1	1.5245	1.54009e-05	0.000545605	up	yes
Os12g0564600	Nuclear export mediator factor NEMF	2.11122	1.5964e-05	0.000561442	up	yes
Os08g0413200	.	4.95928	1.60573e-05	0.00056297	up	yes
Os05g0472400	Zinc transporter 9	1.60666	1.74121e-05	0.000604216	up	yes
Os10g0446800	Ketol-acid reductoisomerase, chloroplastic	2.96286	1.81054e-05	0.000623164	up	yes
Os03g0365850	GDSL esterase/lipase At5g45910	2.19837	1.94997e-05	0.000664404	up	yes
Os08g0404500	Probable nucleoredoxin 1-1	4.89108	1.99314e-05	0.000676388	up	yes
Os12g0471100	Probable mitochondrial chaperone BCS1-B	1.64448	1.9981e-05	0.000677394	up	yes
Os02g0528900	ABC transporter G family member 31	1.85457	2.40616e-05	0.000788122	up	yes
Os10g0491450	.	2.30459	2.51128e-05	0.000816239	up	yes
Os02g0181300	.	1.47382	2.56536e-05	0.000831421	up	yes
Os06g0133500	.	1.76644	2.5682e-05	0.000831548	up	yes
Os06g0650900	Chaperone protein dnaJ 8, chloroplastic	1.88452	2.62963e-05	0.000849003	up	yes
Os12g0472300	.	2.66876	2.63906e-05	0.000850425	up	yes
Os04g0600300	Ubiquinol oxidase 1, mitochondrial	3.83442	2.73357e-05	0.00087754	up	yes
Os09g0267800	Disease resistance protein RPM1	2.46143	2.96263e-05	0.000941259	up	yes
Os09g0467200	Glutathione transferase GST 23	1.65174	3.11278e-05	0.000981414	up	yes
Os06g0301300	Proteasome activator subunit 4	2.77117	3.44898e-05	0.00107125	up	yes
Os08g0412500	Mitochondrial pyruvate carrier 1	1.48564	3.45083e-05	0.00107125	up	yes
Os06g0363000	.	Inf	3.74955e-05	0.00114715	up	yes
Os01g0915900	.	1.53542	3.86129e-05	0.00117392	up	yes
Os01g0298400	Transcription factor MYB108	1.84022	3.95841e-05	0.00119807	up	yes
Os03g0820400	Zinc finger protein ZAT8	2.11461	4.07439e-05	0.00122987	up	yes
Os01g0650800	.	2.06798	4.13717e-05	0.00124328	up	yes
Os03g0437200	Zinc finger protein 1	2.62309	4.32388e-05	0.00129251	up	yes
Os01g0831250	Ammonium transporter 2 member 3	2.32728	4.39615e-05	0.00130719	up	yes
Os11g0582100	E3 ubiquitin-protein ligase RING1-like	1.51506	4.43777e-05	0.00131725	up	yes
Os01g0845000	.	3.33621	4.57161e-05	0.00135224	up	yes
Os05g0163250	Pre-mRNA-processing-splicing factor 8	2.83001	4.58296e-05	0.00135441	up	yes
Os12g0556200	.	1.44855	4.60445e-05	0.00135839	up	yes
Os04g0218600	.	1.61047	4.68275e-05	0.00137789	up	yes
Os07g0680600	.	1.42587	4.71329e-05	0.00138207	up	yes
Os06g0585950	Probable LRR receptor-like serine/threonine-protein kinase At3g47570	1.77324	4.79078e-05	0.00139874	up	yes
Os04g0463500	Anthranilate synthase beta subunit 1, chloroplastic	1.48501	4.9644e-05	0.00143827	up	yes
Os07g0661550	PHD finger protein 12	2.25539	5.02897e-05	0.00145574	up	yes
Os04g0301500	Transcription factor bHLH35	2.51042	5.04268e-05	0.00145846	up	yes
Os05g0100500	Paired amphipathic helix protein Sin3-like 4	1.65753	5.16133e-05	0.0014839	up	yes
Os10g0556700	CCR4-NOT transcription complex subunit 1	2.99304	5.19404e-05	0.00149204	up	yes
Os02g0131050	.	2.62835	5.43171e-05	0.0015511	up	yes
Os01g0149900	.	1.66121	5.54478e-05	0.0015794	up	yes
Os07g0142200	.	1.76326	5.56221e-05	0.00158303	up	yes
Os05g0279400	E3 ubiquitin-protein ligase hel2	1.42955	5.69158e-05	0.00161173	up	yes
Os05g0126400	Nuclear receptor corepressor 1	1.38886	5.72449e-05	0.00161969	up	yes
Os12g0639200	Probable mitochondrial chaperone BCS1-B	1.35386	5.95695e-05	0.00167288	up	yes
Os03g0374500	.	2.45243	6.81458e-05	0.00187792	up	yes
Os02g0106966	Putative U5 small nuclear ribonucleoprotein 200 kDa helicase	3.2185	6.85475e-05	0.00188592	up	yes
Os05g0380900	Probable calcium-binding protein CML15	1.40858	6.92815e-05	0.00190302	up	yes
Os12g0154900	Putative germin-like protein 12-3	3.03622	7.1524e-05	0.00195511	up	yes
Os01g0976100	ABC transporter B family member 20	1.92694	7.26571e-05	0.00197674	up	yes
Os06g0574450	.	1.93067	7.58282e-05	0.00204471	up	yes
Os06g0586000	.	2.06209	7.62556e-05	0.00204645	up	yes
Os04g0468600	.	1.42951	7.65911e-05	0.00205221	up	yes
Os02g0682300	Probable E3 ubiquitin-protein ligase XERICO	1.82175	7.7131e-05	0.00206302	up	yes
Os03g0805400	Lipid phosphate phosphatase delta	1.56168	7.99204e-05	0.00212127	up	yes
Os05g0181700	.	1.68501	8.24724e-05	0.00218217	up	yes
Os07g0117900	Putative disease resistance protein RGA4	3.30328	8.32048e-05	0.0021922	up	yes
Os01g0183850	.	2.26566	8.34754e-05	0.00219669	up	yes
Os03g0734500	.	1.89874	8.65837e-05	0.00226616	up	yes
Os05g0129800	Protein WRKY1	2.29544	8.93126e-05	0.00231966	up	yes
Os05g0475300	TOM1-like protein 2	1.43839	9.02616e-05	0.00233714	up	yes
Os03g0240600	U-box domain-containing protein 20	3.51827	9.09645e-05	0.00234565	up	yes
Os09g0543900	Agmatine coumaroyltransferase-2	1.48364	9.09682e-05	0.00234565	up	yes
Os06g0149900	Cysteine synthase	1.61863	9.22748e-05	0.00237294	up	yes
Os05g0462400	Phosphatidate phosphatase PAH1	1.49429	9.29619e-05	0.0023888	up	yes
Os08g0477100	Patatin-like protein 2	2.88005	9.33725e-05	0.00239753	up	yes
Os02g0526400	Chaperone protein ClpD1, chloroplastic	1.47928	0.000101884	0.00258859	up	yes
Os02g0737200	.	3.51394	0.000104717	0.00264867	up	yes
Os02g0162766	.	2.7999	0.000104799	0.00264876	up	yes
Os01g0915350	Probable UDP-N-acetylglucosamine--peptide N-acetylglucosaminyltransferase SEC	1.65662	0.000105348	0.00265668	up	yes
Os08g0520550	Auxin response factor 21	2.0942	0.000107108	0.00269907	up	yes
Os02g0830801	Protein furry	1.90635	0.000107678	0.00270898	up	yes
Os02g0654400	Transcription initiation factor TFIID subunit 4b	1.32605	0.000112152	0.00279085	up	yes
Os08g0519800	Pumilio homolog 5	1.30965	0.000115263	0.00284943	up	yes
EPlOsAg00000051389	.	2.23998	0.000118278	0.00290068	up	yes
Os05g0100600	Putative phospholipid-transporting ATPase 9	1.47183	0.000121512	0.00296284	up	yes
Os11g0226933	Disease resistance protein RPM1	1.50249	0.000121951	0.00296925	up	yes
Os01g0748300	.	3.00774	0.000122186	0.00297284	up	yes
Os06g0667200	MADS-box transcription factor 30	5.57525	0.000124272	0.0030171	up	yes
Os11g0517800	Protein HASTY 1	3.32679	0.00012523	0.00303818	up	yes
Os06g0192800	RING-H2 finger protein ATL60	1.47024	0.000127532	0.00307202	up	yes
Os11g0144900	.	1.85289	0.000128717	0.00309453	up	yes
Os06g0129900	Cytochrome P450 704C1	1.58385	0.000129147	0.0031021	up	yes
Os02g0741500	Nuclear-pore anchor	2.4681	0.000129403	0.00310383	up	yes
Os07g0648266	Mediator of RNA polymerase II transcription subunit 12	2.08785	0.00013117	0.0031329	up	yes
Os03g0194600	Cytochrome b561 and DOMON domain-containing protein At5g48750	1.6317	0.000132411	0.00315588	up	yes
Os02g0598300	.	1.95446	0.000138305	0.00328019	up	yes
Os06g0716000	.	1.57281	0.000138899	0.00328994	up	yes
Os02g0228300	Receptor-like protein kinase HSL1	1.59219	0.000143125	0.00338031	up	yes
Os09g0526500	BON1-associated protein 2	4.84558	0.000144144	0.00340201	up	yes
Os01g0552050	.	2.65906	0.000144662	0.00341185	up	yes
Os11g0229400	Disease resistance protein RPM1	1.66553	0.000146242	0.00344191	up	yes
Os04g0399300	Nudix hydrolase 12, mitochondrial	1.65989	0.00014663	0.00344626	up	yes
Os10g0124400	Putative disease resistance protein At1g50180	2.25058	0.000149516	0.00349712	up	yes
Os06g0505302	.	2.31004	0.00015509	0.00360399	up	yes
Os10g0491400	.	3.14592	0.000158748	0.00366995	up	yes
Os05g0592400	DNA damage-binding protein 1a	1.33574	0.000164482	0.00378699	up	yes
Os06g0255200	Chromatin structure-remodeling complex protein SYD	2.82992	0.000167361	0.00384283	up	yes
Os01g0845100	.	1.98201	0.000170961	0.00391008	up	yes
Os07g0421300	Alpha-glucosidase 2	1.30634	0.000171071	0.00391008	up	yes
Os12g0438300	Disease resistance protein RGA2	2.90624	0.000174921	0.00398401	up	yes
Os02g0744700	Soluble starch synthase 2-2, chloroplastic/amyloplastic	2.11948	0.000175273	0.00398935	up	yes
Os04g0581000	Naringenin,2-oxoglutarate 3-dioxygenase	3.81361	0.00017686	0.00401467	up	yes
Os06g0207950	.	4.14733	0.00018125	0.00410058	up	yes
Os07g0188000	Protein argonaute 14	5.06133	0.000182457	0.00411963	up	yes
Os02g0225900	.	2.46062	0.00018281	0.00412485	up	yes
Os04g0447100	Putative lipoxygenase 5	1.70827	0.0001833	0.00413041	up	yes
EPlOsAg00000020782	.	1.99945	0.000183815	0.004138	up	yes
Os12g0116600	Probable WRKY transcription factor 46	1.53745	0.000189835	0.00424658	up	yes
Os11g0666200	Putative serine/threonine-protein kinase-like protein CCR3	1.28564	0.000194092	0.00432752	up	yes
Os09g0133200	Tropinone reductase-like 3	1.30268	0.000202527	0.00448314	up	yes
Os08g0137800	Blue copper protein	2.29212	0.000203892	0.00450746	up	yes
Os06g0608800	E3 ubiquitin-protein ligase RGLG2	1.35529	0.000208678	0.00459526	up	yes
EPlOsAg00000008595	.	3.04331	0.000216106	0.00470984	up	yes
Os05g0541400	Transcription factor bHLH87	2.44832	0.000216982	0.0047228	up	yes
Os09g0569800	U-box domain-containing protein 33	2.73896	0.000217259	0.0047228	up	yes
Os02g0470600	Putative vacuolar protein sorting-associated protein 13A	2.80819	0.000229034	0.00492503	up	yes
Os05g0258400	Probable LRR receptor-like serine/threonine-protein kinase At1g56140	1.34991	0.000232494	0.00497417	up	yes
Os04g0604300	Xyloglucan endotransglucosylase/hydrolase protein 24	2.67234	0.000234971	0.00501448	up	yes
Os02g0758200	.	1.89454	0.000236029	0.0050339	up	yes
Os03g0803800	.	2.50165	0.000242794	0.00515545	up	yes
Os08g0206700	.	2.14252	0.000246563	0.00522682	up	yes
Os09g0110300	Kynurenine formamidase	1.48026	0.000246618	0.00522682	up	yes
Os03g0761100	Probable protein phosphatase 2C 34	1.22556	0.000251951	0.00531988	up	yes
Os04g0586500	Receptor-like protein kinase FERONIA	1.60729	0.000253513	0.00534951	up	yes
Os12g0161100	E3 ubiquitin-protein ligase PUB22	4.04645	0.000261925	0.00548262	up	yes
Os05g0427400	Phenylalanine ammonia-lyase	1.39066	0.000263454	0.00551044	up	yes
Os02g0152800	DNA-directed RNA polymerase V subunit 1	2.55908	0.000265043	0.00553762	up	yes
Os07g0668500	G-type lectin S-receptor-like serine/threonine-protein kinase B120	2.80204	0.000273698	0.00567636	up	yes
Os10g0370500	Probable glucan 1,3-beta-glucosidase A	1.38914	0.000281435	0.00580136	up	yes
Os06g0308800	Vacuolar protein sorting-associated protein VTA1 homolog	1.21878	0.000287311	0.00590811	up	yes
Os03g0776400	.	2.31275	0.00029175	0.00598123	up	yes
Os02g0209300	.	1.5638	0.000299994	0.00613169	up	yes
Os11g0141400	Probable calcium-binding protein CML36	1.34968	0.000300369	0.00613195	up	yes
Os05g0447580	Mediator of RNA polymerase II transcription subunit 13	2.38662	0.000300642	0.00613382	up	yes
Os11g0605500	Acyl-coenzyme A oxidase 2, peroxisomal	1.31929	0.000301796	0.00615367	up	yes
Os10g0419400	1,2-dihydroxy-3-keto-5-methylthiopentene dioxygenase 1	2.08233	0.00030757	0.00625632	up	yes
Os03g0234100	Non-symbiotic hemoglobin 4	6.16497	0.000308881	0.00627169	up	yes
Os01g0623500	Spastin	1.51555	0.000310087	0.00628111	up	yes
Os10g0481300	Glutathione S-transferase U17	3.02423	0.000311761	0.00630748	up	yes
Os02g0712700	Probable L-type lectin-domain containing receptor kinase S.5	1.34556	0.000315159	0.00636483	up	yes
Os01g0735300	Anthocyanidin 5,3-O-glucosyltransferase	3.17805	0.000316494	0.00637658	up	yes
Os03g0737300	Magnesium-dependent phosphatase 1	1.96129	0.000325479	0.00651112	up	yes
EPlOsAg00000051551	.	2.09142	0.000336593	0.00668215	up	yes
Os10g0442950	ABC transporter G family member 28	1.37163	0.000371561	0.00727821	up	yes
Os06g0677300	Probable E3 ubiquitin ligase SUD1	1.21672	0.000373489	0.00730752	up	yes
Os11g0555300	Putative disease resistance RPP13-like protein 1	1.2978	0.000375388	0.0073362	up	yes
Os04g0345800	1,2-dihydroxy-3-keto-5-methylthiopentene dioxygenase 3	2.0285	0.000388821	0.00754215	up	yes
Os09g0442600	Probable GTP diphosphokinase RSH3, chloroplastic	1.23272	0.000396927	0.00767739	up	yes
Os07g0296000	.	1.91811	0.000397398	0.00768211	up	yes
Os08g0368777	Nucleobase-ascorbate transporter 2	2.00463	0.00039835	0.00769036	up	yes
Os08g0155900	.	4.443	0.000405277	0.00778113	up	yes
Os01g0552000	Regulator of V-ATPase in vacuolar membrane protein 1	1.55086	0.000409538	0.00783472	up	yes
Os10g0396666	.	1.6253	0.000412255	0.00787493	up	yes
Os03g0125900	.	1.44308	0.00041675	0.00795052	up	yes
Os03g0261950	.	2.10399	0.000420972	0.00801432	up	yes
Os01g0793800	.	1.9648	0.000443357	0.00836991	up	yes
Os03g0219300	Tubulin alpha-2 chain	1.40168	0.000445056	0.00839262	up	yes
Os08g0458200	.	1.36583	0.000447708	0.00842856	up	yes
Os04g0471400	.	1.18112	0.000448497	0.00843872	up	yes
Os12g0489100	Ubiquitin carboxyl-terminal hydrolase 12	1.42589	0.000453236	0.00850427	up	yes
Os07g0438500	.	1.27965	0.000472959	0.00881088	up	yes
Os04g0583900	Protein REVEILLE 2	1.16221	0.000486491	0.00901536	up	yes
Os05g0472500	.	1.94177	0.000490044	0.00903965	up	yes
Os10g0490800	Basic secretory protease (Fragments)	1.63026	0.000494883	0.00910908	up	yes
Os07g0656700	.	2.84881	0.000496845	0.00914023	up	yes
Os05g0369500	Exocyst complex component EXO70B1	1.65183	0.000499682	0.00917248	up	yes
Os01g0949800	Probable glutathione S-transferase	1.72955	0.000501501	0.00919093	up	yes
Os12g0155000	Putative germin-like protein 12-4	2.35893	0.000502741	0.00920369	up	yes
Os08g0562100	Malate dehydrogenase [NADP], chloroplastic	1.45369	0.000505199	0.00924332	up	yes
Os03g0554950	.	2.42384	0.000507381	0.0092648	up	yes
Os10g0511800	Zinc finger CCCH domain-containing protein 19	2.22524	0.00051574	0.00937578	up	yes
Os07g0535800	Cysteine-rich receptor-like protein kinase 25	2.30031	0.000516796	0.00938994	up	yes
Os01g0670200	Putative receptor protein kinase ZmPK1	2.58233	0.000523701	0.00949502	up	yes
Os11g0137300	Proteasome-associated protein ECM29 homolog	1.92519	0.000555171	0.00995585	up	yes
Os12g0533500	VIN3-like protein 1	1.62309	0.000558989	0.0100116	up	yes
Os03g0306302	.	3.05572	0.000562237	0.0100485	up	yes
Os11g0116600	.	2.65646	0.000582702	0.0103378	up	yes
Os07g0120100	.	4.29668	0.000594008	0.0105164	up	yes
Os07g0575900	.	1.50143	0.000601569	0.010617	up	yes
Os02g0612200	.	2.5198	0.00060949	0.0107344	up	yes
Os06g0675900	.	3.64332	0.000611679	0.0107673	up	yes
Os09g0369000	.	1.16632	0.000613559	0.010792	up	yes
Os03g0365900	GDSL esterase/lipase At1g28610	1.3479	0.000629591	0.0110051	up	yes
Os01g0881500	Scarecrow-like protein 1	1.182	0.000629737	0.0110051	up	yes
Os06g0247800	Dynamin-2B	1.14784	0.000630216	0.0110078	up	yes
Os12g0131400	F-box protein PP2-B10	1.92224	0.000646371	0.0112378	up	yes
Os03g0216700	MATE efflux family protein 1	1.28693	0.000648965	0.0112771	up	yes
Os03g0743900	ATP sulfurylase 1, chloroplastic	1.08237	0.000667727	0.0115322	up	yes
Os03g0129100	MLO protein homolog 1	1.26097	0.000672955	0.0115929	up	yes
Os11g0151400	Cytochrome P450 94C1	2.27887	0.00067349	0.0115962	up	yes
Os08g0448000	Probable 4-coumarate--CoA ligase 5	1.37664	0.000678534	0.0116712	up	yes
Os03g0840500	.	1.5684	0.000686105	0.0117835	up	yes
Os01g0820750	.		0.000686488	0.0117841	up	yes
Os04g0620066	ABC transporter C family member 2	1.19921	0.000695781	0.0119134	up	yes
Os03g0241900	.	1.30025	0.000701472	0.0119927	up	yes
Os09g0332600	ABC transporter G family member 37	1.53543	0.000709783	0.012092	up	yes
Os01g0582600	Putative nuclease HARBI1	1.08546	0.000710153	0.0120922	up	yes
Os10g0525800	Glutathione S-transferase U17	2.45989	0.000716157	0.0121822	up	yes
Os03g0388432	Calmodulin-binding transcription activator 3	1.63845	0.000719327	0.0122069	up	yes
Os05g0550800	Probable serine/threonine-protein kinase At1g18390	1.42813	0.000723603	0.0122555	up	yes
Os07g0497100	Protein CHROMATIN REMODELING 4	1.89936	0.000734298	0.0123789	up	yes
Os03g0225100	Mitogen-activated protein kinase kinase 9	1.26317	0.000737431	0.012407	up	yes
Os03g0639200	Protein ALWAYS EARLY 3	1.60476	0.00074735	0.0125484	up	yes
Os05g0464001	E3 ubiquitin-protein ligase UPL4	1.31347	0.000749194	0.0125675	up	yes
Os03g0187100	.	1.13209	0.000755652	0.0126632	up	yes
Os01g0916100	.	1.4534	0.00075914	0.0126966	up	yes
Os09g0471200	Wall-associated receptor kinase 3	1.53827	0.000773727	0.0128896	up	yes
Os02g0597300	Putative disease resistance protein RGA4	1.52721	0.000794202	0.0131724	up	yes
Os01g0713900	Myosin-17	2.49147	0.000806198	0.0133322	up	yes
Os11g0256900	Anthranilate O-methyltransferase 1	1.23821	0.000830039	0.0136333	up	yes
Os03g0399532	1-phosphatidylinositol-3-phosphate 5-kinase FAB1B	1.31684	0.000839131	0.0137559	up	yes
Os05g0144900	Probable sucrose-phosphatase 3	1.70397	0.000840273	0.013768	up	yes
Os01g0316900	.	1.50179	0.000844216	0.0138192	up	yes
Os11g0158400	Digalactosyldiacylglycerol synthase 1, chloroplastic	1.20036	0.000882751	0.0143322	up	yes
Os02g0193000	Protein LYK5	1.42431	0.000891623	0.0144416	up	yes
Os06g0215200	WW domain-binding protein 4	1.11428	0.000900406	0.0145533	up	yes
Os03g0130100	Probable acyl-activating enzyme 12, peroxisomal	2.36921	0.000904176	0.0145898	up	yes
Os01g0775400	Cytokinin dehydrogenase 5	1.5371	0.000909479	0.0146608	up	yes
Os03g0669800	RUN and FYVE domain-containing protein 1	1.17387	0.00091434	0.0147181	up	yes
Os04g0457500	Gamma-glutamyltranspeptidase 1	1.39697	0.000920166	0.0147768	up	yes
Os06g0554800	ABC transporter G family member 42	1.09334	0.000923308	0.0148113	up	yes
Os08g0474700	Protein transport protein SEC23	1.13049	0.000923627	0.0148113	up	yes
Os06g0140800	U-box domain-containing protein 52	1.23425	0.000937843	0.0149846	up	yes
Os12g0123500	Probable apyrase 3	2.84496	0.000944677	0.0150628	up	yes
Os12g0171900	.	3.65209	0.000976669	0.0154639	up	yes
Os05g0429900	Myb-related protein 308	1.25443	0.000993301	0.0156762	up	yes
Os12g0114000	.	2.17683	0.00100035	0.015758	up	yes
Os12g0556300	.	2.09694	0.00103459	0.0161852	up	yes
Os01g0783700	Calcium-binding protein PBP1	2.40915	0.00103492	0.0161852	up	yes
Os02g0562300	.	1.0982	0.00103511	0.0161852	up	yes
Os02g0202300	Nuclear pore complex protein NUP205	2.16389	0.00104237	0.0162836	up	yes
Os02g0616600	.	1.74531	0.00108229	0.0168065	up	yes
Os03g0339900	CBL-interacting protein kinase 10	1.14263	0.00108384	0.0168229	up	yes
Os11g0664400	.	2.25412	0.00108839	0.016878	up	yes
Os01g0681600	Protein SDE2 homolog	1.59012	0.00109022	0.0168986	up	yes
Os12g0291000	Helicase and polymerase-containing protein TEBICHI	1.24527	0.00110412	0.0170595	up	yes
Os01g0118066	ATP-dependent RNA helicase DHX36	1.53611	0.00111895	0.0172204	up	yes
Os05g0519000	.	1.17178	0.00112015	0.0172208	up	yes
Os08g0137900	Blue copper protein	1.94157	0.00112521	0.0172593	up	yes
Os10g0533200	Uncharacterized protein P11E10.01	1.43647	0.00113378	0.017355	up	yes
Os08g0256700	.	4.15216	0.00115977	0.0176703	up	yes
Os09g0538600	Probable L-ascorbate peroxidase 4	1.3462	0.00118132	0.0179332	up	yes
Os11g0541600	UPF0481 protein At3g47200	2.51082	0.001204	0.0182122	up	yes
Os03g0405400	Probable nucleoredoxin 1-1	1.2743	0.00121567	0.018356	up	yes
Os06g0248500	U-box domain-containing protein 21	2.36917	0.0012188	0.018395	up	yes
Os01g0841700	Elicitor-responsive protein 1	2.39048	0.0012197	0.0184004	up	yes
Os06g0297800	C2 and GRAM domain-containing protein At1g03370	1.14084	0.00123751	0.0186281	up	yes
Os12g0116900	.	1.36564	0.00127697	0.0190731	up	yes
Os09g0472900	EG45-like domain containing protein	6.86916	0.00127721	0.0190731	up	yes
Os06g0260000	Uncharacterized protein At1g66480	1.46487	0.00127725	0.0190731	up	yes
Os03g0285800	Mitogen-activated protein kinase 5	1.1259	0.00128214	0.0191377	up	yes
Os01g0359800	Putative disease resistance protein RGA4	1.48106	0.00130188	0.0193727	up	yes
Os12g0150200	Cytochrome P450 94C1	1.83999	0.00130963	0.0194366	up	yes
Os02g0627100	Phenylalanine ammonia-lyase	1.19409	0.0013181	0.0195365	up	yes
Os02g0817700	3-ketoacyl-CoA thiolase 2, peroxisomal	1.11679	0.00132439	0.0196043	up	yes
Os03g0234000	Non-symbiotic hemoglobin 3	Inf	0.00137429	0.0201928	up	yes
Os07g0540100	Cysteine-rich receptor-like protein kinase 10	1.17921	0.00138036	0.0202727	up	yes
Os04g0167800	Probable NAD(P)H-dependent oxidoreductase 2	1.81332	0.00141917	0.0207443	up	yes
Os10g0498700	Mediator of RNA polymerase II transcription subunit 16	1.03967	0.00142137	0.0207585	up	yes
Os12g0154800	Germin-like protein 12-2	3.04502	0.00146583	0.0212794	up	yes
Os07g0203800	Probable splicing factor 3B subunit 3	1.76866	0.00149553	0.021581	up	yes
Os06g0676700	Probable alpha-glucosidase Os06g0675700	1.69675	0.00150813	0.0217442	up	yes
Os09g0425900	Tetraspanin-8	1.13252	0.00152178	0.0219131	up	yes
Os02g0437200	SNAP25 homologous protein SNAP33	1.02231	0.00154199	0.0221747	up	yes
Os01g0863300	Transcription factor DIVARICATA	1.44339	0.00159365	0.0227737	up	yes
Os05g0506200	Putative transcription elongation factor SPT5 homolog 1	1.02966	0.00159656	0.0228057	up	yes
Os10g0116000	.	1.52786	0.00160885	0.0229716	up	yes
Os03g0221200	Homocysteine S-methyltransferase 1	1.34294	0.00162964	0.0232194	up	yes
Os01g0638000	Scopoletin glucosyltransferase	4.73157	0.00163191	0.023242	up	yes
Os01g0246700	WRKY transcription factor 6	1.09938	0.00164343	0.0233766	up	yes
Os02g0301450	Probable pre-mRNA-splicing factor ATP-dependent RNA helicase	1.96238	0.00166715	0.0236445	up	yes
Os05g0164900	Kelch-like protein diablo	1.15254	0.00167602	0.0237405	up	yes
Os12g0215950	Receptor-like protein 12	2.32457	0.00168892	0.0238511	up	yes
Os01g0128700	.	2.1166	0.00168934	0.0238511	up	yes
Os04g0529400	WD repeat-containing protein 44	1.13855	0.00169443	0.0238913	up	yes
Os01g0159800	Transcription factor bHLH51	1.23291	0.00171033	0.0240655	up	yes
Os04g0675200	.	1.45753	0.00171818	0.0241558	up	yes
Os09g0503400	Leucine--tRNA ligase, cytoplasmic	1.03368	0.00172919	0.0242803	up	yes
Os02g0713250	.	1.8185	0.00173057	0.0242897	up	yes
Os01g0788400	Pectinesterase 2.1	2.34621	0.00173214	0.0243016	up	yes
Os04g0619400	Probable leucine-rich repeat receptor-like serine/threonine-protein kinase At3g14840	1.11232	0.0017369	0.0243584	up	yes
Os05g0137500	WRKY transcription factor 6	2.14354	0.0017394	0.024375	up	yes
Os12g0222300	.	5.73387	0.0017489	0.024476	up	yes
Os05g0305900	Probable leucine-rich repeat receptor-like protein kinase At5g49770	1.09735	0.00175473	0.0245272	up	yes
Os01g0742400	Leucine-rich repeat receptor-like serine/threonine-protein kinase BAM1	1.76716	0.0017638	0.0246132	up	yes
Os01g0862800	NAC domain-containing protein 90	2.88915	0.00177137	0.0247044	up	yes
Os04g0229100	Probable cinnamyl alcohol dehydrogenase 6	2.40922	0.00177565	0.024744	up	yes
Os10g0363700	.	2.78467	0.00178039	0.0247703	up	yes
EPlOsAg00000016004	.	5.59852	0.00178564	0.0247954	up	yes
Os01g0584900	Probable WRKY transcription factor 50	2.86467	0.00179484	0.0248721	up	yes
Os12g0225150	La-related protein 6B	1.08004	0.00180322	0.0249373	up	yes
Os02g0802400	Calcineurin subunit B	1.0834	0.00184089	0.0253961	up	yes
Os01g0277600	Phospholipid-transporting ATPase 1	1.07534	0.0018542	0.0255484	up	yes
Os08g0411900	Disease resistance protein RPM1	2.08161	0.00185511	0.0255506	up	yes
Os06g0264300	Ubiquitin receptor RAD23d	1.12714	0.00192109	0.0263096	up	yes
Os04g0692800	Farnesylcysteine lyase	1.30589	0.00193477	0.0264435	up	yes
Os11g0283500	Protein NRT1/ PTR FAMILY 4.5	1.21319	0.00195127	0.0266152	up	yes
Os06g0103800	Membrane protein of ER body 1	1.0525	0.00200488	0.027204	up	yes
Os04g0686000	E3 ubiquitin-protein ligase PUB23	1.15288	0.00202719	0.0274408	up	yes
Os03g0308900	FIP1[V]-like protein	1.97611	0.00204244	0.0276122	up	yes
Os06g0555101	ABC transporter G family member 42	2.31646	0.0020467	0.0276276	up	yes
Os11g0146200	.	1.24577	0.00206535	0.0278129	up	yes
Os12g0552800	.	1.1771	0.00206721	0.0278175	up	yes
Os05g0446000	Transcriptional activator DEMETER	2.01355	0.00207579	0.0278979	up	yes
Os11g0621300	.	1.7171	0.00210091	0.028202	up	yes
Os02g0539200	E3 ubiquitin-protein ligase PUB23	2.13103	0.00214253	0.0286246	up	yes
Os03g0640000	Patatin-like protein 3	1.27825	0.00214841	0.0286805	up	yes
Os03g0205400	DNA repair protein UVH3	1.13834	0.00216961	0.0288837	up	yes
Os01g0504500	MATE efflux family protein 7	1.11054	0.0022395	0.0296395	up	yes
Os10g0100500	U-box domain-containing protein 33	1.17553	0.00224584	0.0297118	up	yes
Os02g0195900	.	3.3653	0.0022502	0.0297318	up	yes
Os11g0204600	Glucose-1-phosphate adenylyltransferase large subunit 1, chloroplastic/amyloplastic	1.35263	0.0023077	0.0303288	up	yes
Os01g0668200	.	1.60036	0.00231732	0.0304316	up	yes
Os08g0104700	1-phosphatidylinositol-3-phosphate 5-kinase FAB1A	1.13493	0.0023505	0.0307414	up	yes
Os01g0750600	Proline-rich receptor-like protein kinase PERK1	1.46648	0.00236033	0.0308053	up	yes
Os01g0351500	Dirigent protein 11	5.67197	0.00236437	0.0308461	up	yes
Os09g0530500	Zinc finger CCCH domain-containing protein 19	1.59172	0.00241273	0.0313563	up	yes
Os03g0711525	Coatomer subunit alpha-2	1.15997	0.00241971	0.0314348	up	yes
Os01g0959800	Phosphatidylserine decarboxylase proenzyme 2	1.10735	0.00243075	0.0315541	up	yes
Os11g0600500	Probable calcium-binding protein CML45	5.94261	0.00244122	0.0316294	up	yes
Os04g0491100	Disease resistance RPP13-like protein 4	2.49617	0.0025211	0.0324163	up	yes
EPlOsAg00000034343	.	2.27937	0.00255441	0.03277	up	yes
Os06g0530600	.	3.98327	0.0025578	0.0328011	up	yes
Os04g0555600	BEACH domain-containing protein lvsC	1.94101	0.0025757	0.0329681	up	yes
Os07g0122900	.	1.22915	0.00258044	0.0330164	up	yes
Os01g0727500	Probable complex I intermediate-associated protein 30	1.72526	0.0026013	0.0332456	up	yes
Os03g0336700	.	1.23523	0.0026257	0.0334438	up	yes
Os03g0788250	.	4.29621	0.00266471	0.0338136	up	yes
Os10g0388500	.	1.16799	0.00267261	0.0339011	up	yes
Os07g0569600	.	2.05728	0.00267581	0.0339163	up	yes
Os02g0161300	TATA-binding protein-associated factor BTAF1	1.25578	0.00267806	0.0339321	up	yes
Os03g0777100	.	1.08015	0.00268306	0.0339828	up	yes
Os03g0112800	Transmembrane and coiled-coil domain-containing protein 4	1.1158	0.00272537	0.0344156	up	yes
Os04g0664500	Agmatine coumaroyltransferase-2	3.66305	0.0027609	0.0347477	up	yes
Os05g0132700	Transcription factor MYB108	2.66739	0.00278553	0.0349577	up	yes
Os01g0768333	Auxin-induced protein X10A	2.63195	0.00281318	0.0352095	up	yes
Os04g0464100	.	1.5578	0.00282108	0.0352823	up	yes
Os03g0188500	.	1.12566	0.00282452	0.0353122	up	yes
Os06g0109000	Phosphoglycerate mutase-like protein AT74	2.12098	0.00285994	0.035676	up	yes
Os04g0500600	.	3.48808	0.00291314	0.036233	up	yes
Os06g0142400	Early nodulin-93	5.70448	0.00296787	0.0367786	up	yes
Os08g0138900	.	Inf	0.00298073	0.036884	up	yes
Os02g0664150	UDP-glucose:glycoprotein glucosyltransferase	1.24738	0.00302522	0.0372982	up	yes
Os04g0604800	Xyloglucan endotransglucosylase/hydrolase protein 15	1.60773	0.00307977	0.0379156	up	yes
Os09g0371000	.	1.35774	0.0031381	0.0385216	up	yes
Os06g0542300	.	2.03524	0.00314395	0.0385654	up	yes
Os10g0537300	.	1.0282	0.00318781	0.0390187	up	yes
Os01g0559600	Vacuolar-processing enzyme	1.0303	0.0032149	0.0392227	up	yes
Os11g0517400	.	1.85957	0.00324299	0.0395143	up	yes
Os05g0278500	Taxadien-5-alpha-ol O-acetyltransferase	1.06486	0.00324347	0.0395143	up	yes
Os05g0109825	E3 ubiquitin-protein ligase RING1	1.31121	0.00328519	0.0398934	up	yes
Os05g0162000	Peroxidase 5	2.47839	0.00335403	0.040497	up	yes
Os08g0148600	Endoribonuclease Dicer homolog 3a	1.51236	0.0033559	0.0405026	up	yes
Os11g0516000	Long chain base biosynthesis protein 2a	1.09085	0.00335688	0.0405026	up	yes
Os06g0476900	.	1.69101	0.00336345	0.0405674	up	yes
Os08g0156100	.	5.26912	0.00338818	0.0408221	up	yes
Os05g0299500	Solute carrier family 35 member F1	1.11824	0.00342374	0.0411335	up	yes
Os09g0508300	Probable protein S-acyltransferase 7	1.11554	0.00353508	0.0422348	up	yes
Os12g0454800	Histidine kinase 3	1.07195	0.00354711	0.0423373	up	yes
Os02g0153700	Tyrosine-sulfated glycopeptide receptor 1	1.52304	0.00355504	0.0423951	up	yes
Os11g0154500	NAC domain-containing protein 90	1.39763	0.00361055	0.0429397	up	yes
Os04g0122000	LRR receptor-like serine/threonine-protein kinase FLS2	2.1974	0.0036485	0.0431903	up	yes
Os01g0198100	Probable RNA-dependent RNA polymerase 4	1.95709	0.00365077	0.0431967	up	yes
Os03g0112101	AP-2 complex subunit alpha-2	1.16459	0.00366417	0.043285	up	yes
Os10g0378100	Ent-kaurenoic acid oxidase 1	3.05658	0.00381959	0.0448862	up	yes
Os02g0579000	NAC domain-containing protein 100	1.6623	0.00382833	0.0449576	up	yes
Os07g0117800	.	3.0801	0.00383293	0.0449961	up	yes
Os11g0701200	Xylanase inhibitor protein 2	4.22475	0.00386517	0.0452961	up	yes
Os01g0229300	.	1.28994	0.00387456	0.0453747	up	yes
Os02g0282000	Putative disease resistance protein RGA4	3.00697	0.0038792	0.0453977	up	yes
Os11g0685500	Putative late blight resistance protein homolog R1B-14	1.51871	0.003896	0.045547	up	yes
Os12g0556500	.	1.06001	0.00390877	0.0456491	up	yes
Os10g0525500	Glutathione S-transferase U17	2.53991	0.00391651	0.0457116	up	yes
Os04g0611400	Vacuolar-sorting receptor 7	1.23079	0.00393002	0.0458024	up	yes
Os01g0818700	Probable LRR receptor-like serine/threonine-protein kinase At1g06840	1.1632	0.00395035	0.0459445	up	yes
Os05g0591900	Hypersensitive-induced response protein 1	1.0195	0.00398479	0.0462181	up	yes
Os12g0183200	3'(2'),5'-bisphosphate nucleotidase	1.71239	0.0040312	0.046589	up	yes
EPlOsAg00000005842	.	1.29455	0.00404005	0.0466422	up	yes
Os03g0277700	Cysteine-rich repeat secretory protein 55	1.39512	0.00404064	0.0466422	up	yes
Os06g0499100	.	2.10746	0.00412597	0.0474654	up	yes
Os04g0182650	.	1.03967	0.0041456	0.0475943	up	yes
Os07g0481300	Disease resistance protein RGA2	1.10808	0.00416464	0.0477805	up	yes
Os08g0450700	1-phosphatidylinositol-3-phosphate 5-kinase FAB1B	1.80136	0.00416949	0.04782	up	yes
Os02g0736200	Probable RNA-dependent RNA polymerase 1	1.63384	0.00418387	0.0479233	up	yes
EPlOsAg00000015569	.	3.91223	0.00418735	0.0479274	up	yes
Os03g0122600	MADS-box transcription factor 50	1.09546	0.00420013	0.0479824	up	yes
Os04g0432250	.	1.66276	0.00420337	0.0479972	up	yes
Os09g0457900	Ethylene-responsive transcription factor ERF109	1.60591	0.00421105	0.0480687	up	yes
Os12g0209800	.	1.24541	0.00429554	0.0486897	up	yes
Os10g0567400	Chlorophyllide a oxygenase, chloroplastic	1.48643	0.00431593	0.0488519	up	yes
Os09g0482600	Heat shock protein 81-3	1.09002	0.00434907	0.0491801	up	yes
Os03g0148700	Calmodulin-binding receptor-like cytoplasmic kinase 2	1.06383	0.00438884	0.049514	up	yes
Os04g0608800	YTH domain-containing family protein 1	1.56121	0.00440797	0.0496637	up	yes
Os01g0189800	.	1.18249	0.0044211	0.0497951	up	yes
Os11g0634200	.	1.12008	0.00442564	0.0498106	up	yes
Note: log2FC = log2 Fold Change, FDR = false discovery rate.

## Sheet: Table S10 
	Table S10 Commonly upregulated genes in roots of both rice genotypes.
		Dongdao-4			Jigeng-88
gene ID	Annotation	log2FC	P-Value	FDR	log2FC	P-Value	FDR	up/down	significant
EPlOsAg00000002712	.	2.5872	1.43619e-08	4.17316e-07	2.58686	0.000791221	0.0131358	up	yes
EPlOsAg00000011578	.		2.14943e-09	7.21688e-08	6.51285	1.08258e-05	0.000410579	up	yes
EPlOsAg00000012278	.	4.10705	0.00291182	0.0208986	5.84332	0.00113564	0.0173722	up	yes
EPlOsAg00000044278	.		3.83656e-13	2.17403e-11		4.71513e-13	1.14066e-10	up	yes
Os01g0135900	17.9 kDa heat shock protein 2	1.82386	0.00021612	0.00238207	1.44638	0.000986909	0.0155971	up	yes
Os01g0136700	Probable serine/threonine-protein kinase At1g18390	3.61391	3.37944e-07	7.51518e-06	5.99985	3.57116e-12	7.03187e-10	up	yes
Os01g0138800	Protein NtpR	2.41472	0.00513392	0.0331003	3.21413	5.89988e-11	9.16705e-09	up	yes
Os01g0155000	Probable carboxylesterase 15	3.31028	9.66534e-10	3.45975e-08	4.16764	2.38538e-13	6.12032e-11	up	yes
Os01g0215500	GDSL esterase/lipase At2g27360	1.53104	0.000128672	0.00151882	1.70756	0.00299368	0.0369766	up	yes
Os01g0264000	Cyclic dof factor 2	1.05758	0.000320219	0.00334568	1.31424	0.000343825	0.0067991	up	yes
Os01g0280500	Eukaryotic translation initiation factor 6-2	10.1203	8.12805e-178	5.54544e-174	8.46765	5.02746e-22	4.72972e-19	up	yes
Os01g0283300	.	1.16159	3.90418e-05	0.000541615	2.36691	5.36932e-10	7.02116e-08	up	yes
Os01g0284900	.	2.19092	3.91158e-14	2.51291e-12	2.29551	2.06132e-06	0.000102969	up	yes
Os01g0289600	Probable WRKY transcription factor 47	2.18854	1.93419e-13	1.1455e-11	3.46581	1.91251e-06	9.72075e-05	up	yes
Os01g0299300	Probable glycerol-3-phosphate acyltransferase 3	1.20696	2.11431e-05	0.000317873	1.70029	0.00111899	0.0172204	up	yes
Os01g0311100	RING-H2 finger protein ATL64	1.23292	0.000349089	0.00360863	2.5121	0.000108217	0.00271689	up	yes
Os01g0332100	Alkaline/neutral invertase CINV2	1.07361	0.000392703	0.00395171	1.55268	4.3511e-05	0.00129939	up	yes
Os01g0503400	Metal transporter Nramp4	1.29041	1.36601e-10	5.50161e-09	1.29563	0.000275221	0.00569058	up	yes
Os01g0510200	.	8.32775	2.24681e-235	7.66453e-231	7.67374	3.5451e-21	3.00163e-18	up	yes
Os01g0533100	Callose synthase 7	1.01953	0.00158431	0.0126719	2.43301	0.000273862	0.00567636	up	yes
Os01g0588900	Cytokinin riboside 5'-monophosphate phosphoribohydrolase LOG	1.43946	9.54307e-12	4.53402e-10	2.1203	1.02648e-07	7.76003e-06	up	yes
Os01g0595600	Probable strigolactone esterase D14	1.99877	3.7835e-05	0.000526587	4.81772	7.60702e-05	0.00204549	up	yes
Os01g0597800	Scopoletin glucosyltransferase	1.56013	0.00147817	0.011966	3.24524	4.96289e-09	5.26906e-07	up	yes
Os01g0609300	ABC transporter G family member 36	3.16034	1.88722e-26	3.33569e-24	3.80556	5.21803e-07	3.12786e-05	up	yes
Os01g0615100	Subtilisin-chymotrypsin inhibitor-2A	2.64685	4.45658e-08	1.19707e-06	2.53562	1.76408e-05	0.000610275	up	yes
Os01g0621200	Probable GABA transporter 2	4.55676	3.47276e-29	7.26786e-27	2.66971	9.06706e-05	0.00234565	up	yes
Os01g0627500	Cytochrome P450 72A15	2.53179	0.000622305	0.00582885	3.23849	0.00315252	0.0386566	up	yes
Os01g0627933	Cytochrome P450 72A15	2.89218	6.91062e-11	2.89609e-09	3.81557	2.92756e-09	3.3272e-07	up	yes
Os01g0627967	Cytochrome P450 72A14	4.53273	3.63059e-36	1.07696e-33	6.58988	5.92573e-05	0.00166688	up	yes
Os01g0644000	.	2.63214	1.05094e-24	1.62958e-22	2.63483	1.19225e-07	8.77808e-06	up	yes
Os01g0647200	.	2.20119	0.000212874	0.00235008	6.82989	3.6345e-22	3.51695e-19	up	yes
Os01g0695700	ABC transporter B family member 4	1.39132	0.000574644	0.00546954	2.25114	2.87172e-05	0.000915274	up	yes
Os01g0696701	ABC transporter B family member 5	2.49514	1.01857e-08	3.04261e-07	3.88384	1.05404e-10	1.52556e-08	up	yes
Os01g0704100	High-affinity nitrate transporter 2.3	2.38291	3.95692e-18	3.69815e-16	3.69613	1.47385e-08	1.42618e-06	up	yes
Os01g0739500	.	1.03386	0.000343383	0.00355503	1.69627	4.02529e-06	0.00018259	up	yes
Os01g0786800	.	2.46644	1.0237e-24	1.59459e-22	1.40199	0.00250665	0.0322918	up	yes
Os01g0802700	Probable auxin efflux carrier component 5	1.21814	5.84771e-06	0.000101106	1.66258	0.000562082	0.0100485	up	yes
Os01g0823500	Transcription repressor OFP4	1.45191	0.000492949	0.00480868	2.03243	0.000233257	0.00498419	up	yes
Os01g0833150	.	1.59565	1.02876e-05	0.000166164	2.62679	5.30462e-05	0.00152252	up	yes
Os01g0847100	.	1.18825	0.000127969	0.00151253	2.45311	1.91848e-06	9.72075e-05	up	yes
Os01g0847800	Aldo-keto reductase family 4 member C10	1.44862	1.27262e-07	3.09208e-06	1.91944	0.000191598	0.00428037	up	yes
Os01g0871500	Protein NRT1/ PTR FAMILY 5.10	2.96181	1.35357e-23	1.98173e-21	3.72717	1.07673e-14	3.44027e-12	up	yes
Os01g0871600	Protein NRT1/ PTR FAMILY 5.10	3.30131	8.7703e-18	8.02094e-16	6.94275	6.20843e-21	4.88993e-18	up	yes
Os01g0888800	.	2.13951	0.000308962	0.00324996	2.38257	0.000854172	0.0139485	up	yes
Os01g0918200	Small ubiquitin-related modifier 1	1.42955	2.20474e-11	9.8443e-10	1.38355	8.82439e-05	0.00230073	up	yes
Os01g0921000	.	2.98202	3.16438e-06	5.77872e-05	3.52343	0.000226009	0.00486306	up	yes
Os01g0927300	.	1.91735	6.81003e-09	2.09101e-07	1.66969	0.00111723	0.0172149	up	yes
Os01g0940000	Cytokinin dehydrogenase 4	1.05308	0.00607834	0.0379902	1.78909	0.000155484	0.00360926	up	yes
Os01g0940700	Glucan endo-1,3-beta-glucosidase, acidic isoform	2.14072	0.000586555	0.00555799	2.92788	1.98363e-06	9.99725e-05	up	yes
Os01g0940800	Glucan endo-1,3-beta-glucosidase GII	1.66531	4.68139e-06	8.21905e-05	2.16341	0.00160981	0.0229755	up	yes
Os01g0947000	Glucan endo-1,3-beta-glucosidase GV	1.6923	2.71933e-18	2.61308e-16	3.00869	0.00397609	0.046133	up	yes
Os01g0949900	Probable glutathione S-transferase	2.20278	6.11495e-12	2.99282e-10	3.63725	6.49415e-12	1.22191e-09	up	yes
Os01g0959100	.	3.36988	0.000205173	0.00227686	4.98761	9.14474e-08	7.05499e-06	up	yes
Os01g0959200	Abscisic stress-ripening protein 1	6.40476	2.79752e-18	2.67316e-16	5.00674	2.39967e-10	3.33082e-08	up	yes
Os01g0959750	.	4.66191	6.50133e-17	5.42249e-15	4.9984	7.23258e-21	5.4434e-18	up	yes
Os01g0962100	.	3.39171	1.9177e-30	4.40978e-28	2.50938	5.396e-05	0.00154351	up	yes
Os01g0963000	Cationic peroxidase SPC4	3.72657	4.98943e-48	2.50301e-45	2.81674	0.000997803	0.0157326	up	yes
Os01g0975000	.	1.24139	0.00405115	0.0273171	2.33397	3.02718e-06	0.000145425	up	yes
Os02g0113200	Obtusifoliol 14-alpha demethylase	7.88463	7.94982e-05	0.000997397	9.44872	5.3903e-15	1.84403e-12	up	yes
Os02g0121500	.	1.39279	1.25314e-07	3.04693e-06	1.37401	0.00129137	0.0192416	up	yes
Os02g0143200	.	1.22542	0.00131141	0.0108556	1.61882	0.00148289	0.0214717	up	yes
Os02g0143300	Auxin-induced protein 15A	1.65371	9.04268e-06	0.000147949	2.24148	0.000374252	0.00731822	up	yes
Os02g0166600	.	1.06941	4.234e-09	1.34859e-07	1.07886	0.00134979	0.0198587	up	yes
Os02g0178100	Zinc finger protein CONSTANS-LIKE 4	1.74371	6.93573e-09	2.12386e-07	1.29307	0.00340398	0.0409397	up	yes
Os02g0187700	Transcription factor MYB44	1.12169	5.29209e-05	0.000705467	1.17219	0.00235167	0.0307414	up	yes
Os02g0227100	.	2.1321	1.48965e-22	2.03266e-20	1.87503	9.97643e-05	0.00254238	up	yes
Os02g0231700	Probable LRR receptor-like serine/threonine-protein kinase At3g47570	1.80149	8.10313e-05	0.00101254	4.39306	8.539e-06	0.000338244	up	yes
Os02g0241100	Probable LRR receptor-like serine/threonine-protein kinase At2g24230	1.5012	5.0455e-06	8.81297e-05	1.68483	0.00102146	0.0160533	up	yes
Os02g0264700	.	1.66051	1.61486e-14	1.08015e-12	1.3644	0.000261583	0.00547884	up	yes
Os02g0300700	Eukaryotic translation initiation factor 1A	2.05468	1.51305e-22	2.05636e-20	1.23798	0.000555291	0.00995585	up	yes
Os02g0302200	Tyrosine aminotransferase	1.63383	3.06865e-10	1.1815e-08	1.94189	0.00211133	0.028297	up	yes
Os02g0306401	Nicotianamine aminotransferase A	3.94943	3.2582e-15	2.29642e-13	6.22362	5.27208e-13	1.26635e-10	up	yes
Os02g0332450	.	3.1365	3.86463e-15	2.70152e-13	4.26701	2.47274e-08	2.25126e-06	up	yes
Os02g0454300	.	3.20359	2.8405e-12	1.45057e-10	3.52413	0.000833107	0.013677	up	yes
Os02g0455400	.	2.48496	1.17388e-24	1.79572e-22	2.12297	1.08128e-05	0.000410548	up	yes
Os02g0462500	.	1.19653	3.18633e-10	1.21856e-08	1.0515	0.00261612	0.0333469	up	yes
Os02g0583700	.	1.36003	4.0114e-09	1.28368e-07	1.73583	5.48355e-06	0.000234787	up	yes
Os02g0585200	.	1.4122	5.39782e-05	0.000716482	2.18694	1.29665e-05	0.000476795	up	yes
Os02g0587600	.		2.31748e-17	2.0065e-15	5.74411	0.000888797	0.0144028	up	yes
Os02g0629000	.	2.07982	2.97032e-11	1.30073e-09	1.27472	0.00134802	0.019853	up	yes
Os02g0639300	.	3.9774	4.53192e-14	2.90597e-12	3.99502	4.24852e-13	1.03517e-10	up	yes
Os02g0650300	Iron-phytosiderophore transporter YSL15	14.3987	5.59802e-11	2.37224e-09	6.1649	4.70017e-05	0.0013796	up	yes
Os02g0650500	Probable receptor-like protein kinase At5g47070	1.23473	7.35627e-06	0.000123314	2.23819	3.77188e-06	0.000174041	up	yes
Os02g0670900	Proton-coupled amino acid transporter 3	1.51434	3.41751e-18	3.20279e-16	1.13669	0.00104211	0.0162836	up	yes
Os02g0673100	Aluminum-activated malate transporter 10	3.46518	6.80328e-17	5.66049e-15	2.76661	1.11601e-10	1.5881e-08	up	yes
Os02g0684400	.	2.27046	3.52199e-14	2.28414e-12	1.62928	1.42724e-05	0.000513141	up	yes
Os02g0686700	.	1.95843	0.000103285	0.00125387	2.21103	0.00312225	0.0383688	up	yes
Os02g0686800	.	3.15641	0.000835445	0.00743919	4.3139	1.66197e-09	2.01748e-07	up	yes
Os02g0714600	Ribose-phosphate pyrophosphokinase 4	2.23508	4.54831e-28	9.02073e-26	3.19479	2.12488e-14	6.48337e-12	up	yes
Os02g0730000	Aldehyde dehydrogenase family 2 member B7, mitochondrial	3.98554	2.59917e-34	7.26766e-32	4.75501	3.73267e-06	0.000172467	up	yes
Os02g0731200	MADS-box transcription factor 57	2.54437	6.8641e-20	7.65213e-18	2.81587	1.87124e-08	1.74588e-06	up	yes
Os02g0731900	3-ketoacyl-CoA synthase 6	2.63963	9.86974e-14	6.15514e-12	4.74468	9.58738e-13	2.15037e-10	up	yes
Os02g0749800	.	3.04031	0.00215934	0.016333	4.09184	7.785e-05	0.00207772	up	yes
Os02g0755900	7-deoxyloganetin glucosyltransferase	4.83838	3.85122e-57	2.68115e-54	3.98825	1.01864e-13	2.75995e-11	up	yes
Os02g0760400	.	1.9371	4.48258e-18	4.17798e-16	1.55238	0.000114904	0.00284264	up	yes
Os02g0772200	.	3.60955	6.65353e-08	1.71688e-06	4.74962	1.70509e-07	1.19314e-05	up	yes
Os02g0779400	.	3.94013	1.59437e-07	3.82211e-06	5.7644	0.00034389	0.0067991	up	yes
Os02g0790500	Probable alpha,alpha-trehalose-phosphate synthase [UDP-forming] 10	1.58361	0.000109622	0.00132217	2.19631	2.67876e-08	2.40011e-06	up	yes
Os02g0791500	UDP-glucuronate 4-epimerase 1	1.06288	0.00218046	0.0164667	1.41605	0.000319108	0.00641068	up	yes
Os02g0791700	Serine/threonine-protein kinase fray2	2.28972	9.84536e-18	8.88505e-16	2.35965	5.84684e-05	0.00165017	up	yes
Os02g0799600	.	3.81636	3.43744e-32	8.62217e-30	2.27342	5.89819e-05	0.00166052	up	yes
Os02g0828500	.	1.58762	0.000288001	0.00305301	2.71296	0.00032058	0.0064245	up	yes
Os03g0108600	DEAD-box ATP-dependent RNA helicase 50	1.2807	5.05333e-09	1.58296e-07	1.17593	0.00256772	0.0328909	up	yes
Os03g0116800	.	1.24783	0.00344349	0.0239535	2.40994	1.21745e-05	0.000451615	up	yes
Os03g0126000	Anthranilate phosphoribosyltransferase, chloroplastic	2.74981	1.22078e-38	3.85596e-36	1.94799	4.85978e-07	2.94966e-05	up	yes
Os03g0153900	FAD-dependent urate hydroxylase	6.92631	9.692e-13	5.25633e-11	4.59825	9.62756e-05	0.00246088	up	yes
Os03g0154100	FAD-dependent urate hydroxylase	1.92873	4.12295e-15	2.86449e-13	1.27687	0.00138487	0.0202954	up	yes
Os03g0156700	.	1.04567	2.46466e-07	5.63897e-06	1.37374	0.000167724	0.00384856	up	yes
Os03g0159900	.	1.80958	3.2241e-09	1.04547e-07	1.10079	0.00175115	0.0244871	up	yes
Os03g0161800	1,2-dihydroxy-3-keto-5-methylthiopentene dioxygenase 2	1.92184	7.40505e-25	1.16409e-22	2.68218	7.60025e-12	1.41432e-09	up	yes
Os03g0184550	Putative dihydroflavonol-4-reductase	2.86027	7.14345e-35	2.03071e-32	2.50217	0.000229434	0.0049305	up	yes
Os03g0187600	.	1.60271	2.10869e-06	3.9941e-05	1.92477	0.000819664	0.0135037	up	yes
Os03g0189600	Alcohol dehydrogenase-like 2	1.85447	6.31848e-15	4.32245e-13	3.29984	5.88867e-06	0.000248986	up	yes
Os03g0208500	Metal transporter Nramp2	1.72883	1.75093e-18	1.70655e-16	1.39994	4.70077e-05	0.0013796	up	yes
Os03g0213400	Activating signal cointegrator 1 complex subunit 3	1.34875	6.60549e-14	4.18058e-12	1.32871	8.0151e-05	0.00212573	up	yes
Os03g0230300	Inactive poly [ADP-ribose] polymerase RCD1	2.02235	1.04966e-16	8.60743e-15	1.12624	0.00107142	0.0166683	up	yes
Os03g0231600	Branched-chain-amino-acid aminotransferase 5, chloroplastic	2.94209	1.63771e-17	1.45488e-15	3.23934	0.000103294	0.00261658	up	yes
Os03g0237100	Probable NAD(P)H-dependent oxidoreductase 1	3.54451	1.87308e-24	2.82727e-22	4.9606	2.51423e-12	5.16072e-10	up	yes
Os03g0258200	Probable carboxylesterase 17	1.41639	0.00588269	0.0370251	1.45448	6.21344e-05	0.00173199	up	yes
Os03g0270000	AT-hook motif nuclear-localized protein 27	1.73273	2.10355e-16	1.67269e-14	2.18113	1.256e-05	0.000463377	up	yes
Os03g0277300	Heat shock cognate 70 kDa protein	3.30083	4.63752e-13	2.59769e-11	3.26805	0.000726708	0.0122815	up	yes
Os03g0305100	Acetate/butyrate--CoA ligase AAE7, peroxisomal	1.17035	0.00657789	0.0405625	1.46391	0.00172239	0.0241949	up	yes
Os03g0307200	Nicotianamine synthase 2	14.106	2.82472e-20	3.25539e-18	5.38188	5.45154e-24	6.15442e-21	up	yes
Os03g0307300	Nicotianamine synthase 1	14.2631	5.08852e-06	8.88355e-05	6.3781	2.4544e-15	8.65891e-13	up	yes
Os03g0326000	Phospholipid-transporting ATPase 1	1.06446	7.41307e-08	1.89994e-06	1.15882	0.00148657	0.0215087	up	yes
Os03g0326200	Phospholipid-transporting ATPase 1	2.06936	5.37076e-12	2.6448e-10	2.79475	1.3379e-05	0.000487749	up	yes
Os03g0327800	NAC transcription factor ONAC010	1.51408	1.24654e-07	3.03305e-06	1.84357	4.16693e-05	0.00125017	up	yes
Os03g0347500	Bidirectional sugar transporter SWEET12	7.00334	5.78153e-10	2.14609e-08	6.11546	2.14508e-14	6.48656e-12	up	yes
Os03g0348800	Lipase	1.30375	0.000244786	0.00265091	2.60804	7.28839e-07	4.24859e-05	up	yes
Os03g0374600	Glucan endo-1,3-beta-glucosidase 3	2.55859	8.97581e-31	2.08294e-28	1.74898	1.80585e-05	0.000622183	up	yes
Os03g0389601	Phospho-2-dehydro-3-deoxyheptonate aldolase 1, chloroplastic	1.67901	2.37879e-05	0.000352515	2.61717	0.00149524	0.021581	up	yes
Os03g0428200	(+)-delta-cadinene synthase isozyme XC1	7.68896	1.4658e-20	1.71243e-18	6.16342	2.69632e-09	3.0851e-07	up	yes
Os03g0431600	.	2.91432	4.16231e-06	7.38607e-05	6.50475	5.29893e-21	4.27296e-18	up	yes
[truncated: 321 more rows]

[truncated: 6 more sheets: Table S11, Table S12, Table S13, Table S14, Table S15, Table S16]
